# Supplementary material for: Transcriptomic Profiling of Buds Unveils Insights into Floral Initiation in Tea-Oil Tree (Camellia oleifera ‘changlin53’)
Source: Plants (Basel). 2025 Jul 30;14(15):2348. doi: 10.3390/plants14152348 (PMC12349429; doi:10.3390/plants14152348)
Supplement: Supplementary file 1 [file plants-14-02348-s001.zip]

Archive with 2 entries (2 files):
- supplementary tables.xlsx
- Supplementary figures.pptx
