# Supplementary material for: Transcriptomic Profiling of Buds Unveils Insights into Floral Initiation in Tea-Oil Tree (Camellia oleifera ‘changlin53’)
Source: Plants (Basel). 2025 Jul 30;14(15):2348. doi: 10.3390/plants14152348 (PMC12349429; doi:10.3390/plants14152348)
Supplement: Supplementary file 1 [file plants-14-02348-s001.zip › supplementary tables.xlsx]

## Sheet: Table S1
Table S1 The detailed information of differentially expressed genes were both enriched in flower development (GO:0009908) , reproductive shoot system development (GO:0090567) and shoot system development(GO:0048367)
Unigene ID	Sample name					Description
	BⅠ_RPKM	BⅡ_RPKM	BⅢ_RPKM	BⅣ_RPKM	BⅤ_RPKM
Unigene0000583	2.867	0.247	0.087	0.027	0	PREDICTED: DNA mismatch repair protein MSH2 [Cicer arietinum]
Unigene0001802	9.157	22.103	43.4	36.323	32.75	SOC2 [Camellia sinensis]
Unigene0003557	52.747	25.36	30.44	38.543	36.84	PREDICTED: uncharacterized protein LOC100854566 isoform X1 [Vitis vinifera]
Unigene0003559	53.38	25.397	31.073	34.9	33.543	PREDICTED: uncharacterized protein LOC100854566 isoform X6 [Vitis vinifera]
Unigene0007313	44.07	19.183	6.41	11.06	11.5	PREDICTED: BTB/POZ domain-containing protein NPY1 [Vitis vinifera]
Unigene0007315	20.717	10.533	6.187	7.007	6.57	PREDICTED: BTB/POZ domain-containing protein NPY1 [Vitis vinifera]
Unigene0008714	3.437	38.893	10.537	17.553	13.23	PREDICTED: stress response protein nst1-like [Nicotiana tabacum]
Unigene0012239	0.63	13.667	3.99	5.677	4.4	PREDICTED: tubby-like protein 8 [Vitis vinifera]
Unigene0014350	2.163	0.04	0.233	0.267	0.467	SET domain protein 2 isoform 2 [Theobroma cacao]
Unigene0014760	69.413	23.963	20.657	46.977	44.123	Cryptochrome/DNA photolyase, class 1 [Corchorus capsularis]
Unigene0015530	16.097	4.963	47.707	63.84	57.69	PREDICTED: homeobox protein SBH1-like [Juglans regia]
Unigene0015531	18.48	13.923	44.403	40.663	35.193	homeodomain protein ARBORKNOX1 [Populus tremula x Populus alba]
Unigene0016724	14.253	34.82	15.96	23.33	18.767	PREDICTED: DNA mismatch repair protein MSH2 [Jatropha curcas]
Unigene0016810	0.807	33.55	10.217	15.733	12.657	GRAS family transcription factor [Theobroma cacao]
Unigene0016812	0.773	13.12	6.597	9.127	7.63	GRAS family transcription factor [Theobroma cacao]
Unigene0017686	4.617	6.5	13.697	6.147	6.083	PREDICTED: protein kinase PINOID [Vitis vinifera]
Unigene0017911	26.667	17.923	42.447	59.647	59.573	cytochrome P450 90A2 [Camellia japonica]
Unigene0020188	17.067	14.803	27.683	16.59	13.8	SOC2 [Camellia sinensis]
Unigene0022426	1.313	22.267	5.787	7.487	6.457	ERG2_Sigma1R domain-containing protein [Cephalotus follicularis]
Unigene0025892	0.657	2.44	1.91	1.623	1.08	Transcription factor, K-box, partial [Cynara cardunculus var. scolymus] [Cynara cardunculus]
Unigene0030165	6.64	32.03	16.05	20.567	30.14	FRUITFULL-like MADS-box protein [Camellia sinensis]
Unigene0032548	10.133	27.637	20.993	35.683	33.893	PREDICTED: probable LRR receptor-like serine/threonine-protein kinase At4g36180 [Nicotiana sylvestris]
Unigene0032714	36.03	17.297	11.93	14.91	15.857	PREDICTED: actin-related protein 6 [Vitis vinifera]
Unigene0033181	1.07	38.367	10.593	19.27	14.56	PREDICTED: kinesin-like protein KIN-10A [Vitis vinifera]
Unigene0033182	0.18	9.11	1.933	3.463	2.607	PREDICTED: kinesin-like protein KIN-10A [Vitis vinifera]
Unigene0033184	0.09	9.707	1.957	3.587	2.71	PREDICTED: kinesin-like protein KIN-10A [Vitis vinifera]
Unigene0034667	129.7	64.5	53.163	66.63	64.553	PREDICTED: mediator of RNA polymerase II transcription subunit 25 [Vitis vinifera]
Unigene0036062	0.317	11.157	3.313	3.86	3.67	PREDICTED: protein S-acyltransferase 18-like [Juglans regia]
Unigene0038811	86.92	33.527	52.053	60.087	60.983	coronatine insensitive 1 [Camellia sinensis]
Unigene0038813	93.757	42.797	59.59	64.467	64.357	coronatine insensitive 1 [Camellia sinensis]
Unigene0041549	8.133	6.06	3.817	6.23	7.107	PREDICTED: GATA transcription factor 18 [Vitis vinifera]
Unigene0042967	32.94	18.75	15.763	36.383	38.787	PREDICTED: auxin efflux carrier component 6 [Vitis vinifera]
Unigene0042968	27.403	17.4	13	28.763	29.56	PIN-like protein, partial [Aextoxicon punctatum]
Unigene0043049	0.747	1.763	10.45	6.207	6.783	MADS-box protein AGL2 subfamily [Coffea arabica]
Unigene0045127	2.113	5.463	1.417	1.317	1.53	MADS domain transcription factor [Camellia japonica]
Unigene0049129	0.44	2.707	1.53	5.887	6.09	CENTRORADIALIS2 [Hevea brasiliensis]
Unigene0049419	4.75	1.32	1.25	1.603	1.97	PREDICTED: transcription factor HBP-1b(c38) isoform X2 [Theobroma cacao]
Unigene0049421	14.64	1.317	6.883	16.957	24.307	PREDICTED: transcription factor HBP-1b(c38) isoform X2 [Theobroma cacao]
Unigene0050941	0.197	4.813	2.59	4.097	3.413	PREDICTED: scarecrow-like protein 28 [Capsicum annuum]
Unigene0051839	15.093	23.643	12.677	8.73	12.087	transport inhibitor response 1 [Camellia sinensis]
Unigene0051842	21.403	28.327	13.683	25.767	22.38	transport inhibitor response 1 [Camellia sinensis]
Unigene0052552	18.987	11.173	7.12	10.94	11.703	PREDICTED: protein PHOTOPERIOD-INDEPENDENT EARLY FLOWERING 1 [Vitis vinifera]
Unigene0052763	151.25	84.053	75.257	99.547	107.71	PREDICTED: auxin response factor 2 [Vitis vinifera]
Unigene0055947	0.23	1.797	1.73	0.597	0.323	PREDICTED: cytochrome P450 90D2 [Nelumbo nucifera]
Unigene0058667	21.227	15.973	10.41	14.503	14.53	PREDICTED: protein CTR9 homolog [Vitis vinifera]
Unigene0060023	2.953	10.91	6.443	4.96	4.95	PREDICTED: vesicle-associated membrane protein 725 [Tarenaya hassleriana]
Unigene0060465	191	95.89	260.18	286.5	287.83	PREDICTED: ABC transporter B family member 19 [Ricinus communis]
Unigene0062112	15.833	9.477	11.777	17.177	19.94	PREDICTED: probable transcription factor KAN2 isoform X2 [Vitis vinifera]
Unigene0062115	10.563	6.183	13.693	19.323	20.26	PREDICTED: probable transcription factor KAN2 isoform X2 [Vitis vinifera]
Unigene0065037	1.323	0.79	2.533	3.677	4.19	PREDICTED: receptor-like protein kinase 2 [Juglans regia]
Unigene0067090	87.723	32.66	35.677	47.903	50.173	PREDICTED: transcriptional corepressor SEUSS isoform X1 [Juglans regia]
Unigene0067852	30.937	39.99	96.837	51.393	38.677	PREDICTED: probable auxin efflux carrier component 1c [Vitis vinifera]
Unigene0071035	19.687	28.383	11.23	16.847	12.983	PREDICTED: protein TOO MANY MOUTHS [Citrus sinensis]
Unigene0071257	3.153	1.76	2.983	4.08	4.657	PREDICTED: zinc finger protein WIP2 [Vitis vinifera]
Unigene0073326	18.763	2.77	5.063	13.74	12.957	PREDICTED: probable indole-3-pyruvate monooxygenase YUCCA4 [Theobroma cacao]
Unigene0073330	27.043	22.037	7.83	17.38	17.573	PREDICTED: tryptophan aminotransferase-related protein 2 [Vitis vinifera]
Unigene0078239	2.777	5.187	15.143	11.493	8.917	PREDICTED: serine/threonine-protein kinase BRI1-like 2 [Citrus sinensis]
Unigene0091790	1.167	1.9	2.63	2.053	2.023	PREDICTED: histidine kinase 5 [Vitis vinifera]
Unigene0097703	4.527	1.09	1.193	5.123	5.253	PREDICTED: leucine-rich repeat receptor protein kinase EMS1 [Vitis vinifera]
Unigene0104091	9.223	5.377	8.587	24.33	27.627	PREDICTED: leucine-rich repeat receptor-like serine/threonine/tyrosine-protein kinase SOBIR1 [Populus euphratica]
Unigene0108360	49.97	6.837	21.62	34.83	34.38	coronatine insensitive 1 [Camellia sinensis]
Unigene0111743	7.13	14.61	10.893	9.62	8.057	Leucine-rich receptor-like protein kinase family protein [Theobroma cacao]
Unigene0113352	7.507	7.033	2.69	4.447	4.607	PREDICTED: RNA polymerase-associated protein RTF1 homolog [Sesamum indicum]
Unigene0119306	15.327	71.24	1.18	9.117	11.55	PREDICTED: protein TOO MANY MOUTHS [Ziziphus jujuba]

## Sheet: Table S2
Table S2 The detailed information of differentially expressed genes related to circadian rhythm-plant
Unigene ID	Sample name					Symbol	Description
	BⅠ_RPKM	BⅡ_RPKM	BⅢ_RPKM	BⅣ_RPKM	BⅤ_RPKM
Unigene0004586	29.203	15.16	14.23	15.333	16.95	CKB2	PREDICTED: casein kinase II subunit beta-like [Erythranthe guttata]
Unigene0004666	11.357	12.643	24.08	13.977	11.307	COP1	PREDICTED: E3 ubiquitin-protein ligase COP1 [Vitis vinifera]
Unigene0005945	9.75	5.127	11.337	10.163	10.8	HD3B	PREDICTED: protein EARLY FLOWERING 3 [Theobroma cacao]
Unigene0006915	51.19	79.233	107.433	107.08	110.763	PRR37	PREDICTED: two-component response regulator-like PRR37 isoform X2 [Vitis vinifera]
Unigene0009695	15.257	8.72	11.64	12.1	12.057	SPA2	PREDICTED: protein SPA1-RELATED 2, partial [Vitis vinifera]
Unigene0009696	3.527	3.983	5.983	4.267	4.143	SPA2	PREDICTED: protein SPA1-RELATED 2-like [Ziziphus jujuba]
Unigene0009932	200.693	114.38	226.193	250.333	229.047	GI	PREDICTED: protein GIGANTEA [Theobroma cacao]
Unigene0009934	85.2	42.17	84.553	73.06	70.123	GI	PREDICTED: protein GIGANTEA [Vitis vinifera]
Unigene0009994	14.177	10.467	17.137	22.05	22.573	ELF3	PREDICTED: protein EARLY FLOWERING 3 [Vitis vinifera]
Unigene0010804	14.757	1.703	3.053	2.153	2.913	PIF3	PREDICTED: transcription factor PIF3 isoform X1 [Vitis vinifera]
Unigene0011631	98.34	7.507	16.007	14.333	14.137	PIL15	PREDICTED: transcription factor PIF3 isoform X2 [Vitis vinifera]
Unigene0011632	200.967	52.933	90.747	89.583	79.617	--	PREDICTED: transcription factor PIF3 isoform X2 [Ziziphus jujuba]
Unigene0011633	172.133	41.763	67.86	68.757	61.033	PIF3	PREDICTED: transcription factor PIF3 isoform X1 [Vitis vinifera]
Unigene0014760	69.413	23.963	20.657	46.977	44.123	CRY2	Cryptochrome/DNA photolyase, class 1 [Corchorus capsularis]
Unigene0014986	0.417	0.313	2.537	1.223	0.703	TCP22	PREDICTED: transcription factor PCF1-like [Juglans regia]
Unigene0017291	21.027	11.92	16.43	18.573	21.003	APRR5	PREDICTED: two-component response regulator-like APRR5 isoform X1 [Vitis vinifera]
Unigene0017292	298.937	68.697	73.667	88.937	94.267	APRR5	PREDICTED: two-component response regulator-like APRR5 isoform X1 [Vitis vinifera]
Unigene0029529	246.427	258.353	476.427	417.99	358.303	CHS1	chalcone synthase 3 [Camellia chekiangoleosa]
Unigene0031767	0.14	0.873	3.057	1.183	0.66	PHYA1	phytochrome A [Monotropastrum globosum]
Unigene0031833	44.6	25.507	14.177	28.227	26.59	PHYA1	PREDICTED: phytochrome A1 [Vitis vinifera]
Unigene0034811	14.433	6.527	7.567	11.19	10.96	PHYC	phytochrome C [Vitis riparia]
Unigene0036834	8.63	6.093	7.29	7.37	7.067	ADO1	F-box domain, cyclin-like protein [Cynara cardunculus var. scolymus] [Cynara cardunculus]
Unigene0044491	20.07	12.803	17.613	20.88	22.007	ADO1	PREDICTED: adagio protein 1 [Juglans regia]
Unigene0044493	1.553	0.383	2.067	2.457	2.84	Os06g0694000	PREDICTED: adagio-like protein 1 [Vigna radiata var. radiata] [Vigna radiata]
Unigene0046488	37.31	19.71	24.517	28.927	29.137	APRR1	PREDICTED: pentatricopeptide repeat-containing protein At5g61370, mitochondrial [Citrus sinensis]
Unigene0046809	239.67	80.96	8.137	8.543	14.987	LHY	PREDICTED: protein LHY isoform X3 [Vitis vinifera]
Unigene0051432	23.42	6.673	10.137	10.203	9.603	PHYB	phytochrome B [Vitis riparia]
Unigene0051433	14.583	4.47	4.32	11.313	12.1	PHYB	phytochrome B [Vitis riparia]
Unigene0056948	10.223	6.837	11.723	10.007	9.837	SPA1	PREDICTED: protein SUPPRESSOR OF PHYA-105 1 [Vitis vinifera]
Unigene0056976	50.08	40.317	27.7	31.697	29.75	CKA4	PREDICTED: casein kinase II subunit alpha [Jatropha curcas]
Unigene0056977	58.803	70.697	52.743	47.91	47.393	CKA4	PREDICTED: casein kinase II subunit alpha-like isoform X1 [Nicotiana tomentosiformis]
Unigene0057789	149.873	31.82	69.153	131.357	125.407	ADO3	PREDICTED: adagio protein 3 [Ziziphus jujuba]
Unigene0059354	1.753	11.033	22.583	1.537	1.947	RUP2	PREDICTED: WD repeat-containing protein RUP2 [Juglans regia]
Unigene0059355	0.387	2.5	7.577	0.69	0.543	RUP1	PREDICTED: WD repeat-containing protein RUP2-like [Vitis vinifera]
Unigene0063916	138.42	88.043	164.097	151.373	149.097	PRR73	Pseudo response regulator isoform 3 [Theobroma cacao]
Unigene0063917	2.993	0.877	1.44	1.587	0.807	--	PREDICTED: two-component response regulator-like PRR37 isoform X4 [Juglans regia]
Unigene0063918	84.907	51.143	94.173	103.31	99.647	APRR7	PREDICTED: two-component response regulator-like PRR37 [Malus domestica]
Unigene0067582	24.313	21.407	29.72	32.387	31.94	CKB3	PREDICTED: casein kinase II subunit beta [Sesamum indicum]
Unigene0067583	14.893	14.78	15.63	15.77	15.35	CKB1	Casein kinase II, regulatory subunit [Corchorus olitorius]
Unigene0068135	22.107	18.19	25.64	35.71	41.877	ADO1	PREDICTED: adagio protein 1 [Vigna radiata var. radiata] [Vigna radiata]
Unigene0070407	0.423	1.057	16.163	2.907	3.677	MYB75	anthocyanin 1 [Camellia sinensis]
Unigene0077088	37.26	16.893	20.647	29.173	32.447	CRY1	cryptochrome 1 family protein [Populus trichocarpa]
Unigene0082695	18.59	9.363	7.633	7.553	8.487	HD6	PREDICTED: casein kinase II subunit alpha-2 [Ipomoea nil]
Unigene0082696	72.337	18.047	35.843	50.493	52.687	CKA1	Casein kinase II subunit alpha-1 [Glycine soja]
Unigene0084708	0.897	0	0.243	1	1.73	FT	flowering locus T [Camellia oleifera]
Unigene0088885	55.26	108.13	139.887	96.14	93.947	TCP7	Transcription factor, TCP [Cynara cardunculus var. scolymus] [Cynara cardunculus]
Unigene0090338	780.707	775.327	1534.55	1630.58	1501.01	CHS2	chalcone synthase 2 [Camellia chekiangoleosa]
Unigene0096119	1.463	1.363	1.613	2.08	2.467	MYB75	R2R3-MYB transcription factor anthocyanin 2 [Camellia sinensis]
Unigene0101511	25.893	63.803	84.84	53.843	63.047	HY5	bZIP transcription factor 16 [Camellia sinensis]
Unigene0103768	36.163	31.59	20.81	15.823	16.037	COP1	PREDICTED: E3 ubiquitin-protein ligase COP1 [Citrus sinensis]

## Sheet: Table S3
Table S3 The detailed information of differentially expressed genes related to plant hormone signal transduction
Unigene ID	Sample name					Symbol	Description
	BⅠ_RPKM	BⅡ_RPKM	BⅢ_RPKM	BⅣ_RPKM	BⅤ_RPKM
Unigene0011788	0.32	1.013	0.463	1.987	2.043	2.043	SAUR32	PREDICTED: auxin-responsive protein SAUR32 [Vitis vinifera]
Unigene0000316	5.173	1.68	2.613	2.823	2.79	5.173	BSK8	PREDICTED: probable serine/threonine-protein kinase At5g41260 isoform X1 [Vitis vinifera]
Unigene0000391	74.957	42.493	71.463	112.607	99.943	112.607	PYL3	PREDICTED: abscisic acid receptor PYL9-like [Fragaria vesca subsp. vesca] [Fragaria vesca]
Unigene0000489	15.837	37.83	25.72	49.347	49.787	49.787	CYCD3-3	cyclin D3-2 [Camellia sinensis]
Unigene0000956	44.563	20.523	42.43	42.907	35.797	44.563	AHK4	PREDICTED: histidine kinase 4 isoform X2 [Vitis vinifera]
Unigene0001054	37.767	22.92	19.95	21.793	20.827	37.767	BSK7	PREDICTED: probable serine/threonine-protein kinase At5g41260 [Ipomoea nil]
Unigene0001837	8.297	4.49	9.847	8.38	7.853	9.847	AHK2	PREDICTED: histidine kinase 2 [Vitis vinifera]
Unigene0001838	50.503	18.16	12.853	16.773	19.243	50.503	AHK2	PREDICTED: histidine kinase 2 [Vitis vinifera]
Unigene0001839	69.627	23.267	14.7	22.11	20.157	69.627	HK5	PREDICTED: histidine kinase 2-like isoform X1 [Gossypium hirsutum]
Unigene0001840	39.43	17.197	27.93	32.637	33.87	39.43	AHK3	PREDICTED: histidine kinase 3 [Vitis vinifera]
Unigene0001841	20.623	9.61	10.627	9.153	9.133	20.623	AHK3	PREDICTED: histidine kinase 3-like isoform X2 [Malus domestica]
Unigene0002110	15.987	9.403	14.06	19.717	18.823	19.717	GH3.5	PREDICTED: jasmonic acid-amido synthetase JAR1-like isoform X1 [Juglans regia]
Unigene0002111	33.91	24.157	36.19	58.517	56.933	58.517	GH3.5	PREDICTED: jasmonic acid-amido synthetase JAR1 [Theobroma cacao]
Unigene0002116	12.213	1.267	6.14	12.427	10.483	12.427	AHK4	PREDICTED: histidine kinase 4-like [Ziziphus jujuba]
Unigene0002117	39.847	3.057	15.883	29.717	27.73	39.847	AHK4	cytokinin receptor 1, partial [Betula pendula]
Unigene0002170	8.933	5.573	9.74	10.833	9.577	10.833	BAK1	PREDICTED: BRASSINOSTEROID INSENSITIVE 1-associated receptor kinase 1 [Camelina sativa]
Unigene0002339	2.937	0.883	0.657	0.823	0.84	2.937	AHK3	PREDICTED: histidine kinase 3 [Ipomoea nil]
Unigene0002390	0.067	6.897	15.153	0.777	0.547	15.153	AUX22	auxin-induced protein 22A-like [Vitis vinifera]
Unigene0002391	4.123	6.79	3.437	3.933	3.797	6.79	AUX22B	PREDICTED: auxin-induced protein 22D [Vitis vinifera]
Unigene0002392	6.587	51.55	184.123	67.047	54.813	184.123	AUX22D	auxin-induced protein 22B [Populus trichocarpa]
Unigene0002393	0.173	1.677	5.343	0.22	0.78	5.343	AUX22D	PREDICTED: auxin-induced protein 22D-like [Nicotiana sylvestris]
Unigene0002447	33.727	14.383	22.743	28.707	30.237	33.727	EIN4	PREDICTED: protein EIN4 [Vitis vinifera]
Unigene0002825	0.283	0.653	1.16	2.103	1.41	2.103	MYC3	lMYC4 [Hevea brasiliensis]
Unigene0002826	0.35	0.933	1.347	2.517	1.733	2.517	BHLH14	PREDICTED: transcription factor MYC4 [Vitis vinifera]
Unigene0002827	0.79	0.24	0.503	4.223	3.42	4.223	MYC2	PREDICTED: transcription factor MYC4 [Vitis vinifera]
Unigene0002828	0.457	0.173	0.38	3.07	2.657	3.07	MYC3	LMYC2 [Hevea brasiliensis]
Unigene0003278	1.43	5.25	15.83	7.59	5.033	15.83	LAX2	Amino acid transporter, transmembrane [Corchorus olitorius]
Unigene0003279	4.583	2.647	6.193	6.723	6.893	6.893	LAX2	auxin influx carrier protein [Zinnia violacea]
Unigene0004915	14.63	2.67	3.757	6.243	6.6	14.63	TGA1	PREDICTED: transcription factor TGA4 [Vitis vinifera]
Unigene0004957	11.797	19.933	8.487	9.06	7.993	19.933	LAX5	PREDICTED: auxin transporter-like protein 5 [Juglans regia]
Unigene0005136	5.787	2.88	5.55	6.627	4.757	6.627	ARR1	Two-component response regulator ARR2 [Glycine soja]
Unigene0005137	25.4	6.907	7.54	9.257	9.47	25.4	ARR2	PREDICTED: two-component response regulator ARR1 isoform X2 [Ricinus communis]
Unigene0006678	8.553	9.343	11.477	79.077	92.753	92.753	TIFY10A	jasmonate-zim-domain protein [Camellia sinensis]
Unigene0006849	90.637	74.827	100.597	83.063	81.963	100.597	ASK7	PREDICTED: shaggy-related protein kinase eta [Nicotiana sylvestris]
Unigene0007406	36.257	131.983	85.953	47.843	37.017	131.983	GAI1	GA repressor DELLA [Actinidia deliciosa]
Unigene0007576	20.013	25.68	16.69	19.2	19.037	25.68	AHP1	Signal transduction histidine kinase, phosphotransfer (Hpt) domain-containing protein [Cynara cardunculus var. scolymus] [Cynara cardunculus]
Unigene0008634	21.837	21.63	29.01	31.47	35.693	35.693	MKK5	mitogen-activated protein kinase kinase 5 [Petroselinum crispum]
Unigene0008845	123.267	43.567	41.693	48.657	48.06	123.267	ARF1	PREDICTED: auxin response factor 1-like [Ziziphus jujuba]
Unigene0008850	3.417	2.02	1.003	2.487	1.733	3.417	ARF1	ARF1 [Arabidopsis thaliana]
Unigene0008851	41.61	16.95	20.89	25.763	25.673	41.61	ARF1	auxin response factor 1 [Solanum lycopersicum]
Unigene0010013	19.36	23.28	31.367	23.687	21.313	31.367	IAA13	PREDICTED: auxin-responsive protein IAA11 isoform X1 [Vitis vinifera]
Unigene0010303	12.597	2.89	4.613	11.753	12.493	12.597	SAUR36	PREDICTED: auxin-responsive protein SAUR24 [Daucus carota subsp. sativus] [Daucus carota]
Unigene0010804	14.757	1.703	3.053	2.153	2.913	14.757	PIF3	PREDICTED: transcription factor PIF3 isoform X1 [Vitis vinifera]
Unigene0011033	25.753	5.097	7.687	13.71	16.76	25.753	EBF2	PREDICTED: EIN3-binding F-box protein 1 [Vitis vinifera]
Unigene0011034	195.547	17.843	27.467	70.873	99.643	195.547	EBF2	PREDICTED: EIN3-binding F-box protein 2-like [Daucus carota subsp. sativus] [Daucus carota]
Unigene0011133	24.843	35.813	55.763	86.433	84.947	86.433	EBF2	grr1 family protein [Populus trichocarpa]
Unigene0011134	20.317	17.02	41.097	55.17	51.807	55.17	EBF2	PREDICTED: EIN3-binding F-box protein 1 [Ricinus communis]
Unigene0011412	60.643	19.097	37.113	32.42	25.687	60.643	ARF3	auxin response factor 28 [Camellia sinensis]
Unigene0011631	98.34	7.507	16.007	14.333	14.137	98.34	PIL15	PREDICTED: transcription factor PIF3 isoform X2 [Vitis vinifera]
Unigene0011632	200.967	52.933	90.747	89.583	79.617	200.967	--	PREDICTED: transcription factor PIF3 isoform X2 [Ziziphus jujuba]
Unigene0011633	172.133	41.763	67.86	68.757	61.033	172.133	PIF3	PREDICTED: transcription factor PIF3 isoform X1 [Vitis vinifera]
Unigene0011787	0.327	0.503	2.657	4.5	7.55	7.55	SAUR32	SAUR family protein [Theobroma cacao]
Unigene0011789	2.153	1.367	0.37	0.997	1.07	2.153	SAUR32	PREDICTED: auxin-responsive protein SAUR32-like [Juglans regia]
Unigene0012431	83.39	8.563	19.833	37.423	43	83.39	GID1C	GID1c [Camellia sinensis]
Unigene0012622	11.81	43.007	63.557	32.13	25.91	63.557	IAA16	PREDICTED: auxin-responsive protein IAA16-like [Populus euphratica]
Unigene0013888	32.037	79.743	81.113	222.487	261.15	261.15	TIFY10A	jasmonate-zim-domain protein [Camellia sinensis]
Unigene0014256	32.673	23.503	116.433	52.663	36.183	116.433	LAX2	auxin transport carrier [Camellia sinensis]
Unigene0014259	20.25	29.467	67.64	40.89	34.833	67.64	LAX2	auxin transport carrier [Camellia sinensis]
Unigene0014817	33.803	18.887	32.37	75.51	113.277	113.277	MYC2	MYC2 trancriptor [Camellia sinensis]
Unigene0014818	36.003	22.21	58.5	55.85	59.237	59.237	MYC2	MYC-related transcriptional activator [Camellia sinensis]
Unigene0016727	26.773	8.757	14.68	15.063	16.917	26.773	DPBF3	PREDICTED: ABSCISIC ACID-INSENSITIVE 5-like protein 5 [Vitis vinifera]
Unigene0016754	0.343	12.91	0.73	0.357	0	12.91	PR1B1	pathogenesis related protein [Camellia sinensis]
Unigene0017774	14.667	12.127	25.24	28.763	29.727	29.727	RR21	PREDICTED: two-component response regulator ORR21 isoform X1 [Vitis vinifera]
Unigene0017776	59.187	43.333	46.75	43.143	43.183	59.187	RR21	PREDICTED: two-component response regulator ARR2 isoform X2 [Jatropha curcas]
Unigene0017777	45.7	30.943	32.517	27.88	31.49	45.7	RR21	PREDICTED: two-component response regulator ORR21 isoform X2 [Vitis vinifera]
Unigene0017778	65.093	46.507	46.663	44.317	41.377	65.093	RR21	PREDICTED: two-component response regulator ORR21 isoform X1 [Vitis vinifera]
Unigene0018115	26.8	8.383	9.82	18.9	19.28	26.8	RR22	PREDICTED: two-component response regulator ARR12 [Vitis vinifera]
Unigene0018743	35.213	0.757	1.393	13.123	13.827	35.213	GID1B	GID1b [Camellia sinensis]
Unigene0018891	5.933	2.23	5.45	4.95	4.93	5.933	AHK3	PREDICTED: histidine kinase 3 isoform X2 [Jatropha curcas]
Unigene0019539	270.257	80.18	137.583	172.27	172.667	270.257	SRK2E	serine/threonine-protein kinase 2.5 [Camellia sinensis]
Unigene0020095	124.837	132.65	166.183	204.963	211.45	211.45	TIFY6B	JAZ3 [Vitis rupestris]
Unigene0021207	20.367	7.67	12.42	20.013	19.74	20.367	RR23	PREDICTED: two-component response regulator ARR12-like isoform X1 [Vitis vinifera]
Unigene0021208	13.3	4.777	10.04	12.497	12.29	13.3	RR22	PREDICTED: two-component response regulator ORR24-like [Malus domestica]
Unigene0022018	4.297	5.14	7.517	7.407	5.853	7.517	BAK1	BRI1-associated receptor kinase [Populus tomentosa]
Unigene0023124	20.247	4.097	5.473	9.053	9.113	20.247	SAPK8	sucrose non-fermenting-1-related protein kinase 2.6 [Camellia sinensis]
Unigene0023198	11.24	10.21	9.323	12.5	12.067	12.5	GH3.6	PREDICTED: probable indole-3-acetic acid-amido synthetase GH3.6 [Citrus sinensis]
Unigene0023969	40.43	170.27	21.783	26.787	19.057	170.27	CYCD3-1	PREDICTED: cyclin-D3-1 [Prunus mume]
Unigene0024711	7.16	4.223	3.353	4.397	6.66	7.16	XTH23	xyloglucan endotransglycosylase/hydrolase [Neolamarckia cadamba]
Unigene0025020	2.09	8.277	5.477	25.57	30.67	30.67	TIFY9	PREDICTED: protein TIFY 9-like [Populus euphratica]
Unigene0025024	52.007	2.63	12.677	27.53	46.603	52.007	At2g29380	PREDICTED: probable protein phosphatase 2C 24 [Jatropha curcas]
Unigene0025169	33.683	4.61	10.98	17.277	18.167	33.683	PYL8	PREDICTED: abscisic acid receptor PYL8-like [Nelumbo nucifera]
Unigene0025171	19.773	12.103	19.507	21.05	21.793	21.793	PYL8	PREDICTED: abscisic acid receptor PYL8 [Vitis vinifera]
Unigene0027262	171.503	22.643	38	62.847	77.127	171.503	GID1C	GA signaling receptor [Actinidia deliciosa]
Unigene0028565	33.297	40.127	13.593	22.737	25.033	40.127	LAX5	Amino acid transporter, transmembrane [Corchorus capsularis]
Unigene0028730	50.763	13.12	20.137	27.93	28.943	50.763	ARF2	auxin response factor 28 [Camellia sinensis]
Unigene0028963	8.757	5.183	1.027	5.48	6.453	8.757	SAUR36	PREDICTED: auxin-responsive protein SAUR36 [Vitis vinifera]
Unigene0029111	0.8	3.16	3.05	7.657	10.457	10.457	GH3.1	PREDICTED: probable indole-3-acetic acid-amido synthetase GH3.1 [Theobroma cacao]
Unigene0029355	73.373	5.353	9.603	49.353	65.333	73.373	GID1B	GID1b [Camellia sinensis]
Unigene0029549	0.393	22.44	99.137	10.523	6.97	99.137	IAA14	PREDICTED: auxin-responsive protein IAA14 [Prunus mume]
Unigene0029553	0.48	20.557	65.317	6.047	3.313	65.317	IAA14	PREDICTED: auxin-responsive protein IAA7-like [Nicotiana tomentosiformis]
Unigene0029756	34.04	24.857	26.477	33.623	30.9	34.04	ETR1	ethylene receptor ETR1 [Actinidia deliciosa]
Unigene0030382	12.733	25.323	49.85	19.363	19.1	49.85	SAUR50	PREDICTED: auxin-induced protein 15A [Theobroma cacao]
Unigene0030385	0.53	1.443	4.883	0.53	0.427	4.883	SAUR50	PREDICTED: auxin-induced protein 15A [Theobroma cacao]
Unigene0031157	9.583	3.87	19.623	19.087	15.837	19.623	NPR5	PREDICTED: regulatory protein NPR5 [Vitis vinifera]
Unigene0031158	34.65	10.633	34.263	59.28	59.55	59.55	NPR5	PREDICTED: regulatory protein NPR5 [Vitis vinifera]
Unigene0031925	4.28	2.36	4.94	4.79	4.177	4.94	--	PREDICTED: histidine kinase 2 [Vitis vinifera]
Unigene0032060	14.463	6.573	3.507	8.973	5.45	14.463	XTH23	PREDICTED: probable xyloglucan endotransglucosylase/hydrolase protein 23 [Nelumbo nucifera]
Unigene0032932	3.85	2.583	3.097	6.127	6.48	6.48	TIFY6B	PREDICTED: protein TIFY 6B [Nicotiana tomentosiformis]
Unigene0033240	0.043	3.813	11.43	0.893	0.533	11.43	SAUR20	PREDICTED: auxin-responsive protein SAUR21-like [Juglans regia]
Unigene0033243	0.563	3.623	5.38	0.513	0.423	5.38	ARG7	PREDICTED: auxin-responsive protein SAUR21-like [Nelumbo nucifera]
Unigene0033850	6.97	1.007	1.023	1.087	1.027	6.97	ABI5	bZIP1 [Citrullus lanatus]
Unigene0033968	19.187	2.12	1.513	3.26	4.473	19.187	ARR4	PREDICTED: two-component response regulator ARR3-like [Daucus carota subsp. sativus] [Daucus carota]
Unigene0035675	0	0.583	3.537	0.267	0.12	3.537	ARG7	PREDICTED: auxin-induced protein 15A-like [Capsicum annuum]
Unigene0036887	27.127	15.777	16.967	25.387	26.73	27.127	NPR1	regulatory protein NPR1 [Capsicum annuum]
Unigene0036985	12.157	9.88	11.07	11.423	11.88	12.157	DPBF3	bZIP transcription factor family protein 3 [Camellia sinensis]
Unigene0037070	0	0.153	2.72	0.093	0	2.72	ARG7	PREDICTED: auxin-induced protein X15-like [Populus euphratica]
Unigene0037115	0	1.963	20.487	2.983	1.857	20.487	SAUR50	PREDICTED: auxin-responsive protein SAUR50 [Vitis vinifera]
Unigene0038111	59.827	82.317	62.863	37.58	30.45	82.317	LAX3	auxin transport carrier [Camellia sinensis]
Unigene0038497	128.86	84.83	95.287	96.807	95.61	128.86	GID2	GA signaling F-Box [Actinidia deliciosa]
Unigene0038811	86.92	33.527	52.053	60.087	60.983	86.92	COI1	coronatine insensitive 1 [Camellia sinensis]
Unigene0038813	93.757	42.797	59.59	64.467	64.357	93.757	COI1	coronatine insensitive 1 [Camellia sinensis]
Unigene0038906	58.013	43.657	63.493	58.18	57.09	63.493	BSK1	PREDICTED: probable serine/threonine-protein kinase At4g35230 [Vitis vinifera]
Unigene0038907	2.69	0.68	1.72	1.66	1.91	2.69	BSK1	brassinosteroid signaling kinase 11, partial [Carica papaya]
Unigene0039052	11.727	8.493	15.083	17.763	17.567	17.763	GBF4	PREDICTED: G-box-binding factor 4 [Vitis vinifera]
Unigene0040719	14.67	17.28	22.363	28.043	24.187	28.043	TGA2.2	bZIP transcription factor family protein 5 [Camellia sinensis]
Unigene0040974	2.313	0	0.053	0.063	0.053	2.313	ETR2	PREDICTED: ethylene receptor 2-like isoform X3 [Nelumbo nucifera]
Unigene0040976	2.553	0.103	0	0.09	0.033	2.553	ETR3	PREDICTED: ethylene receptor 2-like isoform X2 [Nelumbo nucifera]
Unigene0042950	23.303	20.357	23.9	26.017	25.043	26.017	EIN2	PREDICTED: ethylene-insensitive protein 2 [Vitis vinifera]
Unigene0044963	1.673	6.883	10.82	9.757	9.76	10.82	DPBF3	bZIP transcription factor bZIP7 [Camellia sinensis]
Unigene0044966	33.167	22.747	24.05	27.353	26.243	33.167	DPBF3	bZIP transcription factor bZIP7 [Camellia sinensis]
Unigene0045206	19.107	14.343	9.467	20.837	21.39	21.39	IAA26	PREDICTED: auxin-responsive protein IAA18 [Vitis vinifera]
Unigene0045208	15.467	9.623	6.297	18.47	18.073	18.47	IAA18	PREDICTED: auxin-responsive protein IAA26-like [Vigna angularis]
Unigene0045568	34.94	34.657	61.033	48.78	47.137	61.033	CTR1	PREDICTED: serine/threonine-protein kinase CTR1 [Vitis vinifera]
Unigene0046669	9.957	34.483	47.887	24.04	20.9	47.887	IAA13	PREDICTED: auxin-responsive protein IAA13 isoform X2 [Theobroma cacao]
Unigene0046882	61.883	2.223	12.377	39.013	37.187	61.883	SAUR72	PREDICTED: auxin-responsive protein SAUR71 [Vitis vinifera]
Unigene0048537	4.127	39.427	16.113	92.67	105.543	105.543	TIFY9	PREDICTED: protein TIFY 9-like [Populus euphratica]
Unigene0049419	4.75	1.32	1.25	1.603	1.97	4.75	PAN	PREDICTED: transcription factor HBP-1b(c38) isoform X2 [Theobroma cacao]
Unigene0049421	14.64	1.317	6.883	16.957	24.307	24.307	PAN	PREDICTED: transcription factor HBP-1b(c38) isoform X2 [Theobroma cacao]
Unigene0050823	8.303	5.117	8.547	12.113	11.097	12.113	SAPK2	PREDICTED: serine/threonine-protein kinase SAPK2 isoform X1 [Ziziphus jujuba]
Unigene0051063	6.463	4.337	4	5.213	3.803	6.463	AHP1	Signal transduction histidine kinase, phosphotransfer (Hpt) domain-containing protein [Cynara cardunculus var. scolymus] [Cynara cardunculus]
Unigene0051728	1.233	4.96	1.42	1.887	2.193	4.96	ARR9	Type-a response regulator [Theobroma cacao]
Unigene0051730	6.427	11	13.8	15.6	14.173	15.6	ARR9	two-component response regulator [Rosa canina]
Unigene0051838	11.307	22.2	9.81	9.87	8.91	22.2	TIR1	transport inhibitor response 1 [Camellia sinensis]
Unigene0051839	15.093	23.643	12.677	8.73	12.087	23.643	TIR1	transport inhibitor response 1 [Camellia sinensis]
Unigene0051840	28.063	38.053	22.157	23.53	26.717	38.053	TIR1	transport inhibitor response 1 [Camellia sinensis]
Unigene0051841	36.103	37.11	23.217	39.393	40.497	40.497	TIR1	transport inhibitor response 1 [Camellia sinensis]
Unigene0051842	21.403	28.327	13.683	25.767	22.38	28.327	TIR1	transport inhibitor response 1 [Camellia sinensis]
Unigene0053244	13.227	21.983	17.243	28.91	31.45	31.45	CYCD3-3	cyclin D3-2 [Camellia sinensis]
Unigene0053246	3.41	2.923	3.43	3.467	2.617	3.467	CYCD3-1	cyclin D3-2 [Camellia sinensis]
Unigene0053671	1.387	0.657	1.307	3.177	4.18	4.18	SAUR36	PREDICTED: auxin-responsive protein SAUR36 [Capsicum annuum]
Unigene0053898	12.03	5.777	10.48	12.247	12.31	12.31	CTR1	PREDICTED: serine/threonine-protein kinase CTR1 isoform X1 [Vitis vinifera]
Unigene0053899	12.49	7.853	8.823	9.903	8.717	12.49	CTR1	PREDICTED: serine/threonine-protein kinase CTR1 isoform X2 [Nelumbo nucifera]
Unigene0054004	88.703	72.88	120.033	187.43	187.683	187.683	EIN3	EIN3-like protein EIL2 [Actinidia chinensis]
Unigene0055998	2.7	3.94	1.21	1.403	1.05	3.94	PYL4	PREDICTED: abscisic acid receptor PYL4 [Nelumbo nucifera]
Unigene0056416	168.44	85.55	85.37	184.987	182.86	184.987	EIN3	PREDICTED: ETHYLENE INSENSITIVE 3-like 1 protein [Vitis vinifera]
Unigene0056517	48.82	5.037	8.327	13.763	19.01	48.82	ETR2	ethylene receptor 2 [Paeonia lactiflora]
Unigene0056519	47.543	14.067	12.213	16.37	20.573	47.543	ETR2	PREDICTED: ethylene receptor 2 [Prunus mume]
Unigene0057476	38.593	24.033	43.643	42.74	42.993	43.643	NPR3	PREDICTED: regulatory protein NPR3 [Ricinus communis]
Unigene0058545	30.243	9.18	30.21	29.873	26.393	30.243	AHP1	PREDICTED: histidine-containing phosphotransfer protein 1 [Vitis vinifera]
Unigene0060030	105.133	85.283	50.96	57.93	62.737	105.133	ARF9	PREDICTED: auxin response factor 18 [Vitis vinifera]
Unigene0061060	11.557	16.547	39.887	39.24	42.067	42.067	BZR1	PREDICTED: protein BRASSINAZOLE-RESISTANT 1 [Theobroma cacao]
Unigene0061062	92.457	96.503	122.85	81.593	77.587	122.85	BEH2	PREDICTED: BES1/BZR1 homolog protein 2-like [Pyrus x bretschneideri]
Unigene0061063	158.657	56.723	96.243	77.907	87.85	158.657	PP2CA	protein phosphatase 2C 37-like [Nicotiana tabacum]
Unigene0061718	0.323	0.563	1.167	2.933	2.35	2.933	--	PREDICTED: auxin-responsive protein SAUR71 [Nelumbo nucifera]
Unigene0061842	0.273	0.64	4.133	10.427	4.443	10.427	GH3.6	PREDICTED: indole-3-acetic acid-amido synthetase GH3.6 [Ricinus communis]
Unigene0061843	23.607	18.78	41.573	47.767	62.443	62.443	GH3.6	PREDICTED: indole-3-acetic acid-amido synthetase GH3.6 [Ricinus communis]
Unigene0063154	0.29	1.437	2.817	0.27	0.23	2.817	SAUR20	PREDICTED: auxin-responsive protein SAUR21-like [Prunus mume]
Unigene0063277	73.107	32.55	193.45	170.62	140.703	193.45	IAA27	Aux/IAA-ARF-dimerization [Cynara cardunculus var. scolymus] [Cynara cardunculus]
Unigene0063410	3.74	1.763	2.437	4.697	2.843	4.697	SAUR50	PREDICTED: auxin-induced protein 15A [Nelumbo nucifera]
Unigene0063411	3.513	7.78	19.513	17.613	20.503	20.503	SAUR50	PREDICTED: auxin-responsive protein SAUR50 [Vitis vinifera]
Unigene0063844	1.11	5.71	4.3	12.677	5.313	12.677	XTH23	PREDICTED: probable xyloglucan endotransglucosylase/hydrolase protein 23 [Juglans regia]
Unigene0063959	93.22	28.95	39.967	49.28	49.363	93.22	BSK1	PREDICTED: probable serine/threonine-protein kinase At4g35230, partial [Nicotiana tabacum]
Unigene0064360	44.923	11.92	26.26	26.133	19.733	44.923	ARF15	auxin response factor 28 [Camellia sinensis]
Unigene0064757	42.997	20.043	18.493	19.093	18.207	42.997	BSK7	PREDICTED: probable serine/threonine-protein kinase At5g41260 [Ipomoea nil]
Unigene0065880	0.67	1.017	0.66	2.243	2.743	2.743	Os01g0656200	PREDICTED: probable protein phosphatase 2C 8 [Jatropha curcas]
Unigene0065881	0	1.52	1.893	3.667	5.03	5.03	PP2CA	PREDICTED: probable protein phosphatase 2C 51 [Sesamum indicum]
Unigene0065942	1.417	0.12	2.743	2.43	3.423	3.423	SAUR32	PREDICTED: auxin-responsive protein SAUR15-like [Juglans regia]
Unigene0067693	11.773	3.193	5.48	6.53	7.163	11.773	RR26	PREDICTED: two-component response regulator ORR26 isoform X1 [Vitis vinifera]
Unigene0067713	4.5	2.3	9.063	27.14	24.78	27.14	RR4	PREDICTED: two-component response regulator ARR17 [Eucalyptus grandis]
Unigene0067823	32.013	11.11	29.79	27.71	27.14	32.013	PP2C06	PREDICTED: probable protein phosphatase 2C 68 isoform X2 [Vitis vinifera]
Unigene0068235	14.187	5.26	16.4	22.86	23.367	23.367	HAB1	protein phosphatase 2C, partial [Jatropha curcas]
Unigene0068237	29.52	11.913	22.447	28.487	28.047	29.52	HAB2	PREDICTED: protein phosphatase 2C 77 isoform X2 [Vitis vinifera]
Unigene0069156	0	0.543	2.29	0.41	0.427	2.29	XTH15	PREDICTED: probable xyloglucan endotransglucosylase/hydrolase protein 23 [Vitis vinifera]
Unigene0071288	41.16	32.593	25.53	35.11	33.87	41.16	BSK2	PREDICTED: probable serine/threonine-protein kinase At4g35230 [Sesamum indicum]
Unigene0071501	42.037	1.983	8.76	25.91	41.297	42.037	PP2CA	PREDICTED: probable protein phosphatase 2C 24 [Nicotiana attenuata]
Unigene0071502	4.483	1.173	6.363	6.83	4.597	6.83	At2g29380	PREDICTED: probable protein phosphatase 2C 24 [Ziziphus jujuba]
Unigene0073365	19.58	22.637	25.017	22.277	20.78	25.017	BZR1	PREDICTED: protein BRASSINAZOLE-RESISTANT 1-like [Nicotiana sylvestris]
Unigene0073368	3.697	2.203	2.27	1.687	1.493	3.697	--	Protein BRASSINAZOLE-RESISTANT 1 [Cajanus cajan]
Unigene0073765	26.76	35.423	42.507	27.923	25.423	42.507	SAPK3	PREDICTED: serine/threonine-protein kinase SAPK3 [Eucalyptus grandis]
Unigene0074333	5.73	1.71	2.507	3.993	3.76	5.73	NPR3	PREDICTED: regulatory protein NPR3 [Ricinus communis]
Unigene0075005	3.017	0.413	2.25	7.963	6.517	7.963	--	PREDICTED: auxin-induced protein 6B-like [Vigna angularis]
Unigene0075468	68.973	36.447	68.333	80.757	80.347	80.757	SRK2A	serine/threonine protein kinase [Camellia sinensis]
Unigene0075471	6.98	14.91	21.137	15.173	11.9	21.137	SRK2A	PREDICTED: serine/threonine-protein kinase SRK2A-like [Gossypium raimondii]
Unigene0076597	29.983	4.45	15.963	22.1	25.71	29.983	ABF2	PREDICTED: ABSCISIC ACID-INSENSITIVE 5-like protein 5 isoform X2 [Vitis vinifera]
Unigene0076598	9.973	1.717	5.583	7.117	9.233	9.973	ABF4	PREDICTED: ABSCISIC ACID-INSENSITIVE 5-like protein 7 [Juglans regia]
Unigene0076655	0.217	1.617	6.513	0.327	0.913	6.513	SAUR24	PREDICTED: auxin-responsive protein SAUR23-like [Juglans regia]
Unigene0076804	22.617	46.37	29.997	68.073	67.503	68.073	CYCD3-2	cyclin D3-2 [Camellia sinensis]
Unigene0076809	5.853	15.02	21.06	11.603	11.12	21.06	IAA26	PREDICTED: auxin-responsive protein IAA18-like [Gossypium raimondii]
Unigene0077171	136.753	205.823	743.063	455.617	377.847	743.063	IAA9	PREDICTED: aux/IAA protein isoform X1 [Vitis vinifera]
Unigene0078100	65.793	17.76	13.75	26.28	29.597	65.793	TGA21	PREDICTED: transcription factor HBP-1b(c38)-like [Sesamum indicum]
Unigene0078101	45.533	31.817	22.683	29.943	28.773	45.533	TGA21	PREDICTED: transcription factor HBP-1b(c38) isoform X2 [Theobroma cacao]
Unigene0079743	16.383	14.553	18.977	17.777	17.6	18.977	AUX22D	PREDICTED: auxin-induced protein 22D [Vitis vinifera]
Unigene0080065	15.79	1.123	0.307	0.813	0.347	15.79	PYL4	PREDICTED: abscisic acid receptor PYL4 [Nelumbo nucifera]
Unigene0081506	1.767	0.503	0.323	3.757	6.057	6.057	GH3.1	PREDICTED: probable indole-3-acetic acid-amido synthetase GH3.1 [Gossypium hirsutum]
Unigene0081507	7.227	2.473	1.267	5.03	5.253	7.227	GH3.1	GH3 auxin-responsive promoter [Corchorus olitorius]
Unigene0081508	0.103	0.157	2.673	3.277	3.357	3.357	GH3.1	PREDICTED: probable indole-3-acetic acid-amido synthetase GH3.1 [Vitis vinifera]
Unigene0081510	3.073	1.417	1.12	7.487	14.307	14.307	GH3.3	PREDICTED: probable indole-3-acetic acid-amido synthetase GH3.1 [Prunus mume]
Unigene0081652	50.007	9.29	26.18	30.577	30.227	50.007	ARR6	PREDICTED: two-component response regulator ARR5-like isoform X2 [Populus euphratica]
Unigene0082019	36.737	35.52	45.29	44.753	44.093	45.29	MMK1	PREDICTED: mitogen-activated protein kinase homolog MMK1 [Vigna angularis]
Unigene0083351	24.017	31.493	15.283	31.133	30.173	31.493	ARF5	Transcriptional factor B3 family protein / auxin-responsive factor AUX/IAA-related [Theobroma cacao]
Unigene0083352	25.647	35.247	15.283	32.01	30.977	35.247	ARF5	PREDICTED: auxin response factor 5 [Vitis vinifera]
Unigene0083405	0.663	2.797	1.617	1.857	0.613	2.797	--	PREDICTED: auxin-induced protein 6B [Theobroma cacao]
Unigene0083406	3.003	6.183	16.757	9.96	7.48	16.757	--	PREDICTED: indole-3-acetic acid-induced protein ARG7-like [Nelumbo nucifera]
Unigene0083407	1.277	3.033	15.98	10.573	13.343	15.98	--	PREDICTED: auxin-induced protein 6B [Jatropha curcas]
Unigene0084263	3.98	2.787	3.2	3.303	3.267	3.98	MKK5	mitogen-activated protein kinase kinase [Dorcoceras hygrometricum]
Unigene0084264	4.897	3.23	4.19	4.933	5.12	5.12	--	PREDICTED: TMV resistance protein N-like [Pyrus x bretschneideri]
Unigene0084742	0.897	4.137	6.947	24.573	25.493	25.493	PR1B1	PREDICTED: pathogenesis-related leaf protein 6 [Vitis vinifera]
Unigene0086269	70.633	23.467	45.74	36.543	35.93	70.633	TIR1	PREDICTED: protein TRANSPORT INHIBITOR RESPONSE 1 [Vitis vinifera]
Unigene0088832	63.11	66.46	71.95	48.75	46.82	71.95	ARF19	auxin response factor 5 [Camellia sinensis]
Unigene0088833	29.623	29.29	32.273	22.16	22.31	32.273	ARF19	auxin response factor 5 [Camellia sinensis]
Unigene0089412	9.097	5.103	5.733	6.853	6.55	9.097	EIL3	EIN3-like protein EIL4 [Actinidia chinensis]
Unigene0089413	11.947	7.267	9.177	10.807	10.07	11.947	EIL3	EIN3-like protein EIL4 [Actinidia chinensis]
Unigene0089475	13.563	5.05	8.44	8.727	8.87	13.563	GBF4	PREDICTED: G-box-binding factor 4 [Vitis vinifera]
Unigene0091200	26.953	55.143	9.463	7.613	8.57	55.143	ARR17	PREDICTED: two-component response regulator ARR17 isoform X1 [Vitis vinifera]
Unigene0091572	121.28	81.72	20.34	61.39	71.29	121.28	ARF9	PREDICTED: auxin response factor 9 [Vitis vinifera]
Unigene0092122	15.753	10.323	8.093	11.28	13.363	15.753	ABF2	bZIP transcription factor bZIP8 [Camellia sinensis]
Unigene0092124	11.483	8.687	8.097	8.563	10.287	11.483	ABF4	bZIP transcription factor bZIP8 [Camellia sinensis]
Unigene0092668	91.183	60.42	171.473	240.293	220.83	240.293	IAA27	PREDICTED: auxin-responsive protein IAA27 [Vitis vinifera]
Unigene0092870	0.467	3.09	0.253	0.167	0.303	3.09	AHP4	PREDICTED: histidine-containing phosphotransfer protein 4 [Vitis vinifera]
Unigene0093112	43.117	204.64	35.063	73.517	90.053	204.64	CYCD3-2	cyclin D3-1 [Camellia sinensis]
Unigene0093623	116.26	106.39	143.273	115.64	116.38	143.273	GAI1	GA repressor DELLA [Actinidia deliciosa]
Unigene0093624	13.187	27.713	60.62	21.3	20.433	60.62	GAI1	PREDICTED: DELLA protein GAI1 [Vitis vinifera]
Unigene0093625	21.637	49.497	115.447	41.167	39.807	115.447	GAI1	GA repressor DELLA [Actinidia deliciosa]
Unigene0093626	88.553	136.567	128.54	56.13	57.423	136.567	GAI	GA repressor DELLA [Actinidia deliciosa]
Unigene0095672	9.793	20.603	33.107	15.403	15.903	33.107	GH3.10	PREDICTED: jasmonic acid-amido synthetase JAR1 [Ricinus communis]
Unigene0095673	6.133	14.13	23.55	11.897	11.097	23.55	GH3.10	PREDICTED: probable indole-3-acetic acid-amido synthetase GH3.5 [Nicotiana sylvestris]
Unigene0096787	107.31	86.51	93.28	94.873	98.363	107.31	ASK6	PREDICTED: shaggy-related protein kinase eta isoform X1 [Prunus mume]
Unigene0097066	32.16	2.743	13.333	13.403	17.697	32.16	SAG113	PREDICTED: probable protein phosphatase 2C 24 isoform X2 [Theobroma cacao]
Unigene0097461	39.193	49.16	36.677	38.083	40.223	49.16	IAA17	PREDICTED: auxin-responsive protein IAA1-like [Nelumbo nucifera]
Unigene0100012	111.897	129.817	153.36	103.56	97.93	153.36	TIFY6B	jasmonate ZIM-domain protein 2 [Vitis quinquangularis]
Unigene0100364	9.243	12.883	11.517	30.433	36.06	36.06	MYC2	PREDICTED: transcription factor bHLH14 [Theobroma cacao]
Unigene0101040	177.887	292.373	365.697	331.303	293.83	365.697	IAA9	PREDICTED: auxin-responsive protein IAA9 [Jatropha curcas]
Unigene0101336	8.98	3.997	2.483	3.7	4.087	8.98	--	PREDICTED: histidine kinase 2 [Vitis vinifera]
Unigene0102339	57.033	17.843	7.2	20.033	16.253	57.033	PYL4	PREDICTED: abscisic acid receptor PYL4 [Nelumbo nucifera]
Unigene0102755	18.333	9.597	22.993	20.457	20.983	22.993	AHK2	PREDICTED: histidine kinase 2 [Vitis vinifera]
Unigene0102912	90.617	12.763	38.16	45.223	41.453	90.617	ARR5	PREDICTED: two-component response regulator ARR5 [Juglans regia]
Unigene0103492	212.497	21.57	14.43	22.523	22.92	212.497	SAPK2	sucrose non-fermenting-1-related protein kinase 2.8 [Camellia sinensis]
Unigene0104287	1.837	3.97	3.073	2.023	1.987	3.97	BKI1	PREDICTED: BRI1 kinase inhibitor 1-like [Malus domestica]
Unigene0104836	59.617	22.89	36.467	62.073	56.397	62.073	PYL9	PREDICTED: abscisic acid receptor PYL9-like [Fragaria vesca subsp. vesca] [Fragaria vesca]
Unigene0107352	43.24	6.877	3.767	9.21	8.38	43.24	TGA1	bZIP transcription factor 12-1 [Camellia sinensis]
Unigene0107489	26.377	28.3	42.037	45.177	48.733	48.733	CURL3	systemin receptor SR160 [Solanum peruvianum]
Unigene0107541	22.143	14.43	17.213	18.107	18.34	22.143	ERS1	ethylene receptor ERS1b [Actinidia deliciosa]
Unigene0107542	22.533	9.093	25.583	22.63	22.947	25.583	ERS1	ethylene receptor ERS1b [Actinidia deliciosa]
Unigene0108360	49.97	6.837	21.62	34.83	34.38	49.97	COI1	coronatine insensitive 1 [Camellia sinensis]
Unigene0108618	1.063	1.897	2.803	1.903	2.32	2.803	GH3.11	GH3 auxin-responsive promoter [Corchorus olitorius]
Unigene0109335	5.04	2.913	2.4	8.42	11.84	11.84	AUX22	PREDICTED: auxin-responsive protein IAA29-like [Juglans regia]
Unigene0110611	43.99	2.177	7.047	4.053	4.297	43.99	PIF1	PREDICTED: transcription factor PIF1-like [Ipomoea nil]
Unigene0110780	3.277	14.71	17.523	11.643	13.163	17.523	PYL1	PREDICTED: abscisic acid receptor PYR1-like [Ziziphus jujuba]
Unigene0111128	3.76	1.613	1.303	1.81	1.857	3.76	IAA13	PREDICTED: auxin-responsive protein IAA11 isoform X1 [Ricinus communis]
Unigene0111368	23.223	11.207	16.86	18.687	15.647	23.223	BAK1	BRI1-associated receptor kinase [Populus tomentosa]
Unigene0111369	3.363	3.05	3.66	3.437	3.833	3.833	BAK1	PREDICTED: BRASSINOSTEROID INSENSITIVE 1-associated receptor kinase 1-like isoform X2 [Ipomoea nil]
Unigene0113660	0.843	5.697	11.003	6.66	6.457	11.003	SAUR32	PREDICTED: auxin-responsive protein SAUR32 [Vitis vinifera]
Unigene0113928	21.607	75.107	64.897	92.287	102.277	102.277	MYC2	PREDICTED: transcription factor bHLH14 [Theobroma cacao]
Unigene0115269	0.853	1.147	0.983	1.823	2.627	2.627	PYL1	PREDICTED: abscisic acid receptor PYR1-like [Ziziphus jujuba]
Unigene0115615	0.647	3.913	5.147	3.94	4.893	5.147	IAA17	PREDICTED: auxin-responsive protein IAA1 [Nelumbo nucifera]
Unigene0118430	36.913	32.77	148.383	245.533	237.387	245.533	AHP1	PREDICTED: histidine-containing phosphotransfer protein 1-like [Juglans regia]
Unigene0118431	4.917	3.653	122.597	113.217	82.047	122.597	AHP1	PREDICTED: histidine-containing phosphotransfer protein 1-like [Juglans regia]
Unigene0118670	1.983	0.21	0.933	3.943	2.743	3.943	PHP5	PREDICTED: histidine-containing phosphotransfer protein 4 [Cucumis melo]
Unigene0118723	2.927	4.13	5.107	3.477	3.24	5.107	IAA29	AUX_IAA domain-containing protein [Cephalotus follicularis]
Unigene0119325	100.057	55.793	59.333	73.21	73.927	100.057	HAB1	protein phosphatase 2C ABI2 homolog [Solanum lycopersicum]
Unigene0119692	17.36	13.647	18.897	13.46	14.683	18.897	GSK2	PREDICTED: shaggy-related protein kinase eta-like [Brachypodium distachyon]

## Sheet: Table S4
Table S4 The DEGs information of the top 7 KME in turquoise, brown, green, grey60, midnightblue and magenta modules
Module	id	KME value	BⅠ_RPKM	BⅡ_RPKM	BⅢ_RPKM	BⅣ_RPKM	BⅤ_RPKM	Symbol	Description	KEGG_A_class	KEGG_B_class	Pathway	K_ID	GO Component	GO Function	GO Process
BⅠ-specific turquoise module	Unigene0025842	0.997	38.893	4.923	4.8	8.063	8.727	HSFA7B	PREDICTED: heat stress transcription factor A-7a [Ricinus communis]	-	-	-	-	GO:0043231//intracellular membrane-bounded organelle	GO:0001071//nucleic acid binding transcription factor activity;GO:0003677//DNA binding	GO:0006950//response to stress;GO:0010468//regulation of gene expression
	Unigene0069078	0.996	2445.62	240.257	144.83	354.273	456.137	--	PREDICTED: glycine-rich cell wall structural protein 2 [Jatropha curcas]	-	-	-	-	-	-	-
	Unigene0017292	0.996	298.937	68.697	73.667	88.937	94.267	APRR5	PREDICTED: two-component response regulator-like APRR5 isoform X1 [Vitis vinifera]	Organismal Systems	Environmental adaptation	ko04712//Circadian rhythm - plant	K12130	-	-	-
	Unigene0008845	0.995	123.267	43.567	41.693	48.657	48.06	ARF1	PREDICTED: auxin response factor 1-like [Ziziphus jujuba]	Environmental Information Processing	Signal transduction	ko04075//Plant hormone signal transduction	K14486	GO:0043231//intracellular membrane-bounded organelle	GO:0005515//protein binding	GO:0009755//hormone-mediated signaling pathway;GO:0010468//regulation of gene expression;GO:0034645//cellular macromolecule biosynthetic process
	Unigene0069635	0.995	52.687	25.09	24.783	27.3	29.31	PBL27	PREDICTED: serine/threonine-protein kinase CDL1 [Ziziphus jujuba]	-	-	-	-	GO:0016020//membrane	GO:0004713//protein tyrosine kinase activity;GO:0032550//purine ribonucleoside binding	GO:0006468//protein phosphorylation
	Unigene0081997	0.995	664.353	117.053	115.023	158.387	186.723	SAP8	zinc finger protein [Camellia sinensis]	-	-	-	-	-	-	-
	Unigene0078336	0.995	58.45	19.827	20.213	24.397	25.813	TRAF1B	PREDICTED: MATH domain-containing protein At5g43560-like isoform X1 [Prunus mume]	-	-	-	-	-	-	-
BⅡ-specific brown module	Unigene0044430	0.998	0.457	95.147	18.07	11.437	9.117	ORC6	PREDICTED: origin of replication complex subunit 6 [Vitis vinifera]	-	-	-	-	GO:0000808//origin recognition complex	-	GO:0006259//DNA metabolic process
	Unigene0018560	0.997	0.28	9.217	1.657	1.293	1.27	--	PREDICTED: ankyrin repeat-containing protein At3g12360-like [Nicotiana tabacum]	-	-	-	-	-	-	-
	Unigene0011558	0.997	14.733	320.523	51.733	55.77	45	MCM5	PREDICTED: DNA replication licensing factor MCM5 [Daucus carota subsp. sativus] [Daucus carota]	Genetic Information Processing	Replication and repair	ko03030//DNA replication	K02209	-	-	-
	Unigene0042364	0.996	6.687	65.45	12.767	13.55	10.977	Os01g0868300	PREDICTED: DNA polymerase alpha catalytic subunit [Vitis vinifera]	Metabolism;Metabolism;Metabolism;Genetic Information Processing	Global and overview maps;Nucleotide metabolism;Nucleotide metabolism;Replication and repair	ko01100//Metabolic pathways;ko00230//Purine metabolism;ko00240//Pyrimidine metabolism;ko03030//DNA replication	K02320;K02320;K02320;K02320	GO:0043231//intracellular membrane-bounded organelle	GO:0003676//nucleic acid binding;GO:0034061//DNA polymerase activity;GO:0036094//small molecule binding;GO:0043169//cation binding;GO:0051536//iron-sulfur cluster binding	GO:0006259//DNA metabolic process
	Unigene0024264	0.996	0	9.103	0.787	1.3	0.783	SMR6	PREDICTED: uncharacterized protein LOC105177095 [Sesamum indicum]	-	-	-	-	-	-	-
	Unigene0046100	0.996	18.213	198.083	39.047	41.453	31.567	MCM6	PREDICTED: DNA replication licensing factor MCM6 [Nelumbo nucifera]	Genetic Information Processing	Replication and repair	ko03030//DNA replication	K02542	-	-	-
	Unigene0031660	0.996	2.637	39.497	10.013	9.247	7.42	--	PREDICTED: probable serine/threonine-protein kinase kinX isoform X9 [Nicotiana tomentosiformis]	-	-	-	-	-	-	-
BⅢ-specific green module	Unigene0111985	0.997	0.88	9.567	55.913	15.22	10.66	OCT3	PREDICTED: organic cation/carnitine transporter 3 [Citrus sinensis]	-	-	-	-	-	-	-
	Unigene0118144	0.996	0.137	16.923	93.997	28.617	16.23	--	hypothetical protein MANES_09G109200 [Manihot esculenta]	-	-	-	-	-	-	-
	Unigene0111984	0.995	0.203	5.553	36.423	8.273	7.15	OCT2	PREDICTED: organic cation/carnitine transporter 3-like [Nelumbo nucifera]	-	-	-	-	-	-	-
	Unigene0063639	0.995	24.503	39.03	91.3	45.13	41.97	elmoA	PREDICTED: ELMO domain-containing protein C-like isoform X1 [Nicotiana tomentosiformis]	-	-	-	-	-	-	GO:0006897//endocytosis
	Unigene0016008	0.995	23.037	56.003	238.56	84.423	73.067	--	PREDICTED: protein PYRICULARIA ORYZAE RESISTANCE 21-like isoform X2 [Nicotiana tomentosiformis]	-	-	-	-	-	-	-
	Unigene0089236	0.993	0.543	5.007	37.323	10.98	6.05	UGT74B1	UDP-glycosyltransferase 74B5 [Camellia sinensis]	Metabolism;Metabolism;Metabolism;Metabolism	Global and overview maps;Amino acid metabolism;Global and overview maps;Biosynthesis of other secondary metabolites	ko01110//Biosynthesis of secondary metabolites;ko00380//Tryptophan metabolism;ko01210//2-Oxocarboxylic acid metabolism;ko00966//Glucosinolate biosynthesis	K11820;K11820;K11820;K11820	-	GO:0035251//UDP-glucosyltransferase activity	GO:0009617//response to bacterium;GO:0009683//indoleacetic acid metabolic process;GO:0019758//glycosinolate biosynthetic process;GO:0048588//developmental cell growth
	Unigene0078945	0.992	0.083	5.94	32.65	8.963	6.257	SWEET17	sugar transporter [Camellia sinensis]	-	-	-	-	-	-	-
BⅣ-specific grey60 module	Unigene0015314	0.99	0.15	0.223	0.327	10.263	1.053	STE1	PREDICTED: delta(7)-sterol-C5(6)-desaturase-like [Juglans regia]	Metabolism;Metabolism;Metabolism	Global and overview maps;Global and overview maps;Lipid metabolism	ko01100//Metabolic pathways;ko01110//Biosynthesis of secondary metabolites;ko00100//Steroid biosynthesis	K00227;K00227;K00227	GO:0031224//intrinsic component of membrane	GO:0003824//catalytic activity	GO:0006631//fatty acid metabolic process
	Unigene0078589	0.989	4.583	4.237	1.563	40.633	5.797	--	hypothetical protein MANES_11G030700 [Manihot esculenta]	-	-	-	-	-	-	-
	Unigene0030805	0.986	0.037	1.4	0.087	73.583	1.203	ADPG2	polygalacturonase A [Actinidia chinensis]	Metabolism;Metabolism	Global and overview maps;Carbohydrate metabolism	ko01100//Metabolic pathways;ko00040//Pentose and glucuronate interconversions	K01213;K01213	-	GO:0004553//hydrolase activity, hydrolyzing O-glycosyl compounds	GO:0008152//metabolic process
	Unigene0018489	0.986	4.69	5.977	6.143	89.103	22.71	At4g20820	carbohydrate [Diospyros kaki]	-	-	-	-	-	GO:0000166//nucleotide binding;GO:0016616//oxidoreductase activity, acting on the CH-OH group of donors, NAD or NADP as acceptor	GO:0044710//single-organism metabolic process
	Unigene0030804	0.985	0.08	2.727	0.033	79.433	1.303	PG2	polygalacturonase A [Actinidia chinensis]	Metabolism;Metabolism	Global and overview maps;Carbohydrate metabolism	ko01100//Metabolic pathways;ko00040//Pentose and glucuronate interconversions	K01184;K01184	GO:0030312//external encapsulating structure	GO:0004553//hydrolase activity, hydrolyzing O-glycosyl compounds	GO:0007275//multicellular organism development;GO:0044238//primary metabolic process;GO:0045229//external encapsulating structure organization
	Unigene0003510	0.984	0.307	0.44	0.257	4.22	0.88	AOS1	allene oxide synthase [Camellia sinensis]	Metabolism;Metabolism;Metabolism	Global and overview maps;Global and overview maps;Lipid metabolism	ko01100//Metabolic pathways;ko01110//Biosynthesis of secondary metabolites;ko00592//alpha-Linolenic acid metabolism	K01723;K01723;K01723	-	GO:0016491//oxidoreductase activity;GO:0016836//hydro-lyase activity;GO:0046906//tetrapyrrole binding;GO:0046914//transition metal ion binding	GO:0044710//single-organism metabolic process
	Unigene0030806	0.982	0	0.753	0.067	20.827	0.457	PG2	polygalacturonase, partial [Manilkara zapota]	Metabolism;Metabolism	Global and overview maps;Carbohydrate metabolism	ko01100//Metabolic pathways;ko00040//Pentose and glucuronate interconversions	K01184;K01184	GO:0030312//external encapsulating structure	GO:0004553//hydrolase activity, hydrolyzing O-glycosyl compounds	GO:0007275//multicellular organism development;GO:0044238//primary metabolic process;GO:0045229//external encapsulating structure organization
BⅤ-specific midnightblue module	Unigene0042076	0.992	0.707	0.43	0.577	2.513	6.24	EJ2	floral-binding protein 9, partial [Camellia japonica]	-	-	-	-	GO:0043231//intracellular membrane-bounded organelle	GO:0001071//nucleic acid binding transcription factor activity;GO:0005515//protein binding;GO:0016628//oxidoreductase activity, acting on the CH-CH group of donors, NAD or NADP as acceptor	GO:0010468//regulation of gene expression;GO:0034645//cellular macromolecule biosynthetic process;GO:0044710//single-organism metabolic process
	Unigene0085920	0.991	0.693	0.85	0.527	5.223	14.097	CYP84A1	ferulate 5-hydroxylase [Camptotheca acuminata]	Metabolism;Metabolism;Metabolism	Global and overview maps;Global and overview maps;Biosynthesis of other secondary metabolites	ko01100//Metabolic pathways;ko01110//Biosynthesis of secondary metabolites;ko00940//Phenylpropanoid biosynthesis	K09755;K09755;K09755	-	GO:0016491//oxidoreductase activity;GO:0046906//tetrapyrrole binding;GO:0046914//transition metal ion binding	GO:0044710//single-organism metabolic process
	Unigene0111650	0.991	1.12	0	0.327	3.317	8.397	--	hypothetical protein g.51529 [Anthurium amnicola]	-	-	-	-	-	-	-
	Unigene0005355	0.99	0.29	0.073	0.113	0.58	1.777	glnA	Glutamine synthetase [Anthurium amnicola]	Metabolism;Metabolism;Metabolism;Metabolism;Metabolism;Metabolism	Global and overview maps;Global and overview maps;Carbohydrate metabolism;Amino acid metabolism;Energy metabolism;Amino acid metabolism	ko01100//Metabolic pathways;ko01230//Biosynthesis of amino acids;ko00630//Glyoxylate and dicarboxylate metabolism;ko00250//Alanine, aspartate and glutamate metabolism;ko00910//Nitrogen metabolism;ko00220//Arginine biosynthesis	K01915;K01915;K01915;K01915;K01915;K01915	-	-	-
	Unigene0051755	0.984	0.13	0.017	0.093	1.027	2.78	GST3	P2X receptor E [Symbiodinium microadriaticum]	Metabolism	Metabolism of other amino acids	ko00480//Glutathione metabolism	K00799	-	-	-
	Unigene0113215	0.982	0.41	0.037	0	2.307	6.657	--	Stress protein DDR48, partial [Anthurium amnicola]	-	-	-	-	-	-	-
	Unigene0081510	0.981	3.073	1.417	1.12	7.487	14.307	GH3.3	PREDICTED: probable indole-3-acetic acid-amido synthetase GH3.1 [Prunus mume]	Environmental Information Processing	Signal transduction	ko04075//Plant hormone signal transduction	K14487	-	GO:0003824//catalytic activity	GO:0009725//response to hormone;GO:0014070//response to organic cyclic compound
Regular-specific magenta module	Unigene0024651	0.989	53.567	23.753	32.643	84.303	107.593	ERF4	PREDICTED: ethylene-responsive transcription factor 4-like [Lupinus angustifolius]	-	-	-	-	-	-	-
	Unigene0010123	0.986	4.427	1.38	3	7.983	8.637	ACT	PREDICTED: vinorine synthase-like [Nicotiana tomentosiformis]	Metabolism;Metabolism;Metabolism;Metabolism;Metabolism	Global and overview maps;Global and overview maps;Biosynthesis of other secondary metabolites;Biosynthesis of other secondary metabolites;Biosynthesis of other secondary metabolites	ko01100//Metabolic pathways;ko01110//Biosynthesis of secondary metabolites;ko00940//Phenylpropanoid biosynthesis;ko00941//Flavonoid biosynthesis;ko00945//Stilbenoid, diarylheptanoid and gingerol biosynthesis	K13065;K13065;K13065;K13065;K13065	-	-	-
	Unigene0092614	0.986	42.097	15.943	33.007	63.987	69.707	FBL3	PREDICTED: F-box/LRR-repeat protein 3 [Sesamum indicum]	-	-	-	-	-	-	-
	Unigene0113926	0.984	48.13	34.07	39.813	65.457	74.843	BHLH13	MYC2 trancriptor [Camellia sinensis]	-	-	-	-	-	-	-
	Unigene0044881	0.984	29.727	16.77	26.033	43.783	46.56	BZIP17	bZIP transcription factor family protein 10 [Camellia sinensis]	-	-	-	-	-	-	-
	Unigene0119212	0.981	16.213	2.533	9.16	28.387	29.983	BRG1	PREDICTED: E3 ubiquitin-protein ligase BOI-like [Ipomoea nil]	-	-	-	-	-	-	-
	Unigene0000563	0.981	22.937	12.49	19.683	33.033	35.25	At5g48380	PREDICTED: probably inactive leucine-rich repeat receptor-like protein kinase At5g48380 [Theobroma cacao]	-	-	-	-	GO:0031224//intrinsic component of membrane	GO:0016772//transferase activity, transferring phosphorus-containing groups;GO:0032550//purine ribonucleoside binding	GO:0006464//cellular protein modification process;GO:0006796//phosphate-containing compound metabolic process

## Sheet: Table S5
Table S5 The detailed information on 75 DEGs in turquoise module
id	BⅠ_RPKM	BⅡ_RPKM	BⅢ_RPKM	BⅣ_RPKM	BⅤ_RPKM	Symbol	Description	KEGG_A_class	KEGG_B_class	Pathway	K_ID	GO Component	GO Function	GO Process
Unigene0000583	2.867	0.247	0.087	0.027	0	MUS1	PREDICTED: DNA mismatch repair protein MSH2 [Cicer arietinum]	Genetic Information Processing	Replication and repair	ko03430//Mismatch repair	K08735	GO:0032300//mismatch repair complex;GO:0043231//intracellular membrane-bounded organelle	GO:0003677//DNA binding	GO:0006281//DNA repair;GO:0006310//DNA recombination;GO:0006342//chromatin silencing;GO:0016570//histone modification;GO:0031047//gene silencing by RNA;GO:0043414//macromolecule methylation;GO:0048449//floral organ formation;GO:0051052//regulation of DNA metabolic process;GO:0051726//regulation of cell cycle
Unigene0001841	20.623	9.61	10.627	9.153	9.133	AHK3	PREDICTED: histidine kinase 3-like isoform X2 [Malus domestica]	Environmental Information Processing	Signal transduction	ko04075//Plant hormone signal transduction	K14489	GO:0031224//intrinsic component of membrane;GO:0044464//cell part	GO:0004672//protein kinase activity;GO:0004888//transmembrane signaling receptor activity;GO:0019901//protein kinase binding;GO:0032550//purine ribonucleoside binding	GO:0000160//phosphorelay signal transduction system;GO:0000302//response to reactive oxygen species;GO:0006468//protein phosphorylation;GO:0006625//protein targeting to peroxisome;GO:0009062//fatty acid catabolic process;GO:0009267//cellular response to starvation;GO:0009409//response to cold;GO:0009617//response to bacterium;GO:0009737//response to abscisic acid;GO:0009744//response to sucrose;G…
Unigene0002117	39.847	3.057	15.883	29.717	27.73	AHK4	cytokinin receptor 1, partial [Betula pendula]	Environmental Information Processing	Signal transduction	ko04075//Plant hormone signal transduction	K14489	GO:0031224//intrinsic component of membrane;GO:0043231//intracellular membrane-bounded organelle	GO:0009784//transmembrane receptor histidine kinase activity;GO:0016791//phosphatase activity;GO:0019901//protein kinase binding;GO:0032550//purine ribonucleoside binding	GO:0006468//protein phosphorylation;GO:0009267//cellular response to starvation;GO:0009617//response to bacterium;GO:0009744//response to sucrose;GO:0009746//response to hexose;GO:0009755//hormone-mediated signaling pathway;GO:0009845//seed germination;GO:0010015//root morphogenesis;GO:0010468//regulation of gene expression;GO:0015698//inorganic anion transport;GO:0035556//intracellular signal tr…
Unigene0002546	4.303	2.47	0.443	5.473	1.09	NAC029	NAC domain protein [Hevea brasiliensis]	-	-	-	-	GO:0043231//intracellular membrane-bounded organelle	GO:0001071//nucleic acid binding transcription factor activity	GO:0006952//defense response;GO:0010260//organ senescence;GO:0010468//regulation of gene expression;GO:0016049//cell growth;GO:0034645//cellular macromolecule biosynthetic process;GO:0051707//response to other organism;GO:0090567//reproductive shoot system development
Unigene0002547	9.06	9.677	4.36	9.777	5.99	NAC029	PREDICTED: NAC transcription factor 29 [Jatropha curcas]	-	-	-	-	GO:0043231//intracellular membrane-bounded organelle	GO:0001071//nucleic acid binding transcription factor activity	GO:0006952//defense response;GO:0010260//organ senescence;GO:0010468//regulation of gene expression;GO:0016049//cell growth;GO:0034645//cellular macromolecule biosynthetic process;GO:0051707//response to other organism;GO:0090567//reproductive shoot system development
Unigene0003557	52.747	25.36	30.44	38.543	36.84	KNL2	PREDICTED: uncharacterized protein LOC100854566 isoform X1 [Vitis vinifera]	-	-	-	-	-	-	GO:0006259//DNA metabolic process;GO:0006342//chromatin silencing;GO:0016569//covalent chromatin modification;GO:0035194//posttranscriptional gene silencing by RNA;GO:0048449//floral organ formation;GO:0070918//production of small RNA involved in gene silencing by RNA;GO:1902589//single-organism organelle organization
Unigene0003559	53.38	25.397	31.073	34.9	33.543	KNL2	PREDICTED: uncharacterized protein LOC100854566 isoform X6 [Vitis vinifera]	-	-	-	-	-	-	GO:0006342//chromatin silencing;GO:0007049//cell cycle;GO:0007154//cell communication;GO:0030422//production of siRNA involved in RNA interference;GO:0034968//histone lysine methylation;GO:0045087//innate immune response;GO:0048449//floral organ formation;GO:0051052//regulation of DNA metabolic process
Unigene0004814	79.827	38.653	46.883	46.527	48.067	VOZ1	PREDICTED: transcription factor VOZ1 [Vitis vinifera]	-	-	-	-	GO:0043231//intracellular membrane-bounded organelle	GO:0003677//DNA binding;GO:0043169//cation binding	GO:0006355//regulation of transcription, DNA-templated;GO:0007602//phototransduction;GO:0009608//response to symbiont;GO:0048571//long-day photoperiodism;GO:0048582//positive regulation of post-embryonic development
Unigene0004816	54.973	24.21	29.57	31.403	28.89	VOZ1	PREDICTED: transcription factor VOZ1 [Prunus mume]	-	-	-	-	GO:0043231//intracellular membrane-bounded organelle	GO:0003677//DNA binding;GO:0043169//cation binding	GO:0006355//regulation of transcription, DNA-templated;GO:0007602//phototransduction;GO:0009608//response to symbiont;GO:0048571//long-day photoperiodism;GO:0048582//positive regulation of post-embryonic development
Unigene0007313	44.07	19.183	6.41	11.06	11.5	NPY1	PREDICTED: BTB/POZ domain-containing protein NPY1 [Vitis vinifera]	-	-	-	-	GO:0005768//endosome;GO:0016020//membrane	-	GO:0008105//asymmetric protein localization;GO:0009793//embryo development ending in seed dormancy;GO:0009909//regulation of flower development;GO:0009926//auxin polar transport;GO:0032446//protein modification by small protein conjugation;GO:0050794//regulation of cellular process
Unigene0007315	20.717	10.533	6.187	7.007	6.57	NPY1	PREDICTED: BTB/POZ domain-containing protein NPY1 [Vitis vinifera]	-	-	-	-	GO:0005768//endosome;GO:0016020//membrane	-	GO:0008105//asymmetric protein localization;GO:0009793//embryo development ending in seed dormancy;GO:0009909//regulation of flower development;GO:0009926//auxin polar transport;GO:0032446//protein modification by small protein conjugation;GO:0050794//regulation of cellular process
Unigene0008851	41.61	16.95	20.89	25.763	25.673	ARF1	auxin response factor 1 [Solanum lycopersicum]	Environmental Information Processing	Signal transduction	ko04075//Plant hormone signal transduction	K14486	GO:0043231//intracellular membrane-bounded organelle	GO:0001071//nucleic acid binding transcription factor activity;GO:0005515//protein binding	GO:0006305//DNA alkylation;GO:0006342//chromatin silencing;GO:0009755//hormone-mediated signaling pathway;GO:0010260//organ senescence;GO:0030422//production of siRNA involved in RNA interference;GO:0045087//innate immune response
Unigene0010607	3.14	1.133	1.157	0.827	0.783	--	PREDICTED: ADP-ribosylation factor GTPase-activating protein AGD3 [Vitis vinifera]	Cellular Processes	Transport and catabolism	ko04144//Endocytosis	K12489	GO:0005798//Golgi-associated vesicle;GO:0016020//membrane	GO:0005543//phospholipid binding;GO:0008047//enzyme activator activity;GO:0046914//transition metal ion binding	GO:0000904//cell morphogenesis involved in differentiation;GO:0003006//developmental process involved in reproduction;GO:0007015//actin filament organization;GO:0009725//response to hormone;GO:0009799//specification of symmetry;GO:0009887//organ morphogenesis;GO:0009933//meristem structural organization;GO:0009943//adaxial/abaxial axis specification;GO:0010053//root epidermal cell differentiation…
Unigene0012526	19.32	3.677	3.583	6.063	4.473	PLDZETA1	Phospholipase D p1 [Anthurium amnicola]	Metabolism;Metabolism;Cellular Processes;Metabolism;Metabolism	Global and overview maps;Global and overview maps;Transport and catabolism;Lipid metabolism;Lipid metabolism	ko01100//Metabolic pathways;ko01110//Biosynthesis of secondary metabolites;ko04144//Endocytosis;ko00564//Glycerophospholipid metabolism;ko00565//Ether lipid metabolism	K01115;K01115;K01115;K01115;K01115	-	GO:0004620//phospholipase activity;GO:0008289//lipid binding	GO:0006605//protein targeting;GO:0006952//defense response;GO:0009247//glycolipid biosynthetic process;GO:0009267//cellular response to starvation;GO:0009414//response to water deprivation;GO:0009620//response to fungus;GO:0009755//hormone-mediated signaling pathway;GO:0009863//salicylic acid mediated signaling pathway;GO:0016192//vesicle-mediated transport;GO:0043067//regulation of programmed ce…
Unigene0014350	2.163	0.04	0.233	0.267	0.467	ATXR3	SET domain protein 2 isoform 2 [Theobroma cacao]	Metabolism	Amino acid metabolism	ko00310//Lysine degradation	K22748	-	GO:0018024//histone-lysine N-methyltransferase activity	GO:0034968//histone lysine methylation;GO:0048437//floral organ development
Unigene0014760	69.413	23.963	20.657	46.977	44.123	CRY2	Cryptochrome/DNA photolyase, class 1 [Corchorus capsularis]	Organismal Systems	Environmental adaptation	ko04712//Circadian rhythm - plant	K12119	GO:0043231//intracellular membrane-bounded organelle	GO:0009881//photoreceptor activity;GO:0032550//purine ribonucleoside binding;GO:0046983//protein dimerization activity	GO:0006259//DNA metabolic process;GO:0006464//cellular protein modification process;GO:0006950//response to stress;GO:0007623//circadian rhythm;GO:0009416//response to light stimulus;GO:0009606//tropism;GO:0009909//regulation of flower development;GO:0016568//chromatin modification;GO:0030522//intracellular receptor signaling pathway;GO:0042743//hydrogen peroxide metabolic process;GO:0048509//reg…
Unigene0015109	27.317	11.297	20.75	14.49	13.407	DSP4	PREDICTED: phosphoglucan phosphatase DSP4, amyloplastic [Ziziphus jujuba]	-	-	-	-	-	GO:0004721//phosphoprotein phosphatase activity	GO:0006464//cellular protein modification process;GO:0006796//phosphate-containing compound metabolic process;GO:0048511//rhythmic process
Unigene0015323	12.74	2.45	5.26	6.297	5.387	R1	PREDICTED: alpha-glucan water dikinase, chloroplastic, partial [Pyrus x bretschneideri]	-	-	-	-	GO:0009526//plastid envelope;GO:0009532//plastid stroma	GO:0004672//protein kinase activity;GO:0032550//purine ribonucleoside binding;GO:0043169//cation binding	GO:0005982//starch metabolic process;GO:0006468//protein phosphorylation;GO:0009409//response to cold;GO:0048511//rhythmic process
Unigene0016140	8.463	3.437	3.083	3.243	3.84	ATG5	PREDICTED: autophagy protein 5 [Solanum tuberosum]	Cellular Processes	Transport and catabolism	ko04136//Autophagy - other eukaryotes	K08339	-	-	GO:0006950//response to stress;GO:0008104//protein localization;GO:0010260//organ senescence;GO:0044248//cellular catabolic process;GO:0051234//establishment of localization
Unigene0017062	18.3	7.733	5.727	9.487	11.517	JKD	PREDICTED: zinc finger protein JACKDAW [Vitis vinifera]	-	-	-	-	-	GO:0005488//binding	GO:0009888//tissue development;GO:0044763//single-organism cellular process;GO:0048364//root development;GO:0050794//regulation of cellular process
Unigene0019539	270.257	80.18	137.583	172.27	172.667	SRK2E	serine/threonine-protein kinase 2.5 [Camellia sinensis]	Environmental Information Processing;Environmental Information Processing	Signal transduction;Signal transduction	ko04075//Plant hormone signal transduction;ko04016//MAPK signaling pathway - plant	K14498;K14498	GO:0043231//intracellular membrane-bounded organelle;GO:0044444//cytoplasmic part	GO:0004674//protein serine/threonine kinase activity;GO:0019902//phosphatase binding;GO:0032550//purine ribonucleoside binding	GO:0001101//response to acid chemical;GO:0005984//disaccharide metabolic process;GO:0006464//cellular protein modification process;GO:0006633//fatty acid biosynthetic process;GO:0006641//triglyceride metabolic process;GO:0006796//phosphate-containing compound metabolic process;GO:0006970//response to osmotic stress;GO:0009617//response to bacterium;GO:0009755//hormone-mediated signaling pathway;G…
Unigene0020547	4.98	1.5	2.14	3.373	3.817	REV	PREDICTED: LOW QUALITY PROTEIN: homeobox-leucine zipper protein REVOLUTA-like [Populus euphratica]	-	-	-	-	GO:0043231//intracellular membrane-bounded organelle	GO:0001071//nucleic acid binding transcription factor activity;GO:0003677//DNA binding	GO:0000904//cell morphogenesis involved in differentiation;GO:0003006//developmental process involved in reproduction;GO:0007015//actin filament organization;GO:0009799//specification of symmetry;GO:0009887//organ morphogenesis;GO:0009933//meristem structural organization;GO:0009943//adaxial/abaxial axis specification;GO:0010053//root epidermal cell differentiation;GO:0010468//regulation of gene …
Unigene0023124	20.247	4.097	5.473	9.053	9.113	SAPK8	sucrose non-fermenting-1-related protein kinase 2.6 [Camellia sinensis]	Environmental Information Processing;Environmental Information Processing	Signal transduction;Signal transduction	ko04075//Plant hormone signal transduction;ko04016//MAPK signaling pathway - plant	K14498;K14498	GO:0043231//intracellular membrane-bounded organelle;GO:0044444//cytoplasmic part	GO:0004674//protein serine/threonine kinase activity;GO:0019902//phosphatase binding;GO:0032550//purine ribonucleoside binding	GO:0001101//response to acid chemical;GO:0005984//disaccharide metabolic process;GO:0006464//cellular protein modification process;GO:0006633//fatty acid biosynthetic process;GO:0006641//triglyceride metabolic process;GO:0006796//phosphate-containing compound metabolic process;GO:0006970//response to osmotic stress;GO:0009617//response to bacterium;GO:0009755//hormone-mediated signaling pathway;G…
Unigene0027664	32.88	15.31	18.857	26.167	25.68	TOR	PREDICTED: serine/threonine-protein kinase TOR isoform X2 [Nicotiana tomentosiformis]	Cellular Processes	Transport and catabolism	ko04136//Autophagy - other eukaryotes	K07203	GO:0043231//intracellular membrane-bounded organelle	GO:0001067//regulatory region nucleic acid binding;GO:0004672//protein kinase activity;GO:0005515//protein binding;GO:0032550//purine ribonucleoside binding;GO:0052742//phosphatidylinositol kinase activity	GO:0000904//cell morphogenesis involved in differentiation;GO:0001558//regulation of cell growth;GO:0003006//developmental process involved in reproduction;GO:0006355//regulation of transcription, DNA-templated;GO:0006364//rRNA processing;GO:0006464//cellular protein modification process;GO:0006661//phosphatidylinositol biosynthetic process;GO:0007015//actin filament organization;GO:0007059//chro…
Unigene0028186	29.023	14.113	10.693	16.313	18.243	MED16	PREDICTED: mediator of RNA polymerase II transcription subunit 16 isoform X1 [Juglans regia]	-	-	-	-	GO:0043231//intracellular membrane-bounded organelle;GO:0043234//protein complex	-	GO:0000904//cell morphogenesis involved in differentiation;GO:0002833//positive regulation of response to biotic stimulus;GO:0006950//response to stress;GO:0007015//actin filament organization;GO:0007623//circadian rhythm;GO:0009867//jasmonic acid mediated signaling pathway;GO:0010053//root epidermal cell differentiation;GO:0010468//regulation of gene expression;GO:0018205//peptidyl-lysine modifi…
Unigene0029890	66.39	15.567	30.12	42.553	44.8	FER4	Ferretin 1 isoform 2, partial [Theobroma cacao]	-	-	-	-	GO:0009532//plastid stroma;GO:0044434//chloroplast part	GO:0005506//iron ion binding;GO:0016724//oxidoreductase activity, oxidizing metal ions, oxygen as acceptor	GO:0000041//transition metal ion transport;GO:0044237//cellular metabolic process;GO:0044710//single-organism metabolic process;GO:0046916//cellular transition metal ion homeostasis;GO:0048827//phyllome development;GO:0090567//reproductive shoot system development
Unigene0031833	44.6	25.507	14.177	28.227	26.59	PHYA1	PREDICTED: phytochrome A1 [Vitis vinifera]	Organismal Systems	Environmental adaptation	ko04712//Circadian rhythm - plant	K12120	GO:0016604//nuclear body	GO:0009883//red or far-red light photoreceptor activity;GO:0032550//purine ribonucleoside binding;GO:0046983//protein dimerization activity	GO:0006417//regulation of translation;GO:0006464//cellular protein modification process;GO:0007602//phototransduction;GO:0009606//tropism;GO:0010017//red or far-red light signaling pathway;GO:0010114//response to red light;GO:0010218//response to far red light;GO:0035556//intracellular signal transduction;GO:0042221//response to chemical;GO:0048511//rhythmic process
Unigene0032714	36.03	17.297	11.93	14.91	15.857	ARP6	PREDICTED: actin-related protein 6 [Vitis vinifera]	-	-	-	-	GO:0043232//intracellular non-membrane-bounded organelle	GO:0005198//structural molecule activity	GO:0006950//response to stress;GO:0009617//response to bacterium;GO:0009628//response to abiotic stimulus;GO:0009909//regulation of flower development;GO:0010468//regulation of gene expression;GO:0016568//chromatin modification;GO:0044763//single-organism cellular process
Unigene0033277	16.66	12.013	6.967	11.307	9.683	DGS1	PREDICTED: protein DGS1, mitochondrial isoform X1 [Vitis vinifera]	-	-	-	-	GO:0031966//mitochondrial membrane;GO:0032991//macromolecular complex	-	GO:0000904//cell morphogenesis involved in differentiation;GO:0003006//developmental process involved in reproduction;GO:0007015//actin filament organization;GO:0009247//glycolipid biosynthetic process;GO:0010053//root epidermal cell differentiation;GO:0018205//peptidyl-lysine modification;GO:0022610//biological adhesion;GO:0033043//regulation of organelle organization;GO:0042743//hydrogen peroxi…
Unigene0034667	129.693	64.5	53.163	66.63	64.553	MED25	PREDICTED: mediator of RNA polymerase II transcription subunit 25 [Vitis vinifera]	-	-	-	-	GO:0043231//intracellular membrane-bounded organelle;GO:0043234//protein complex	GO:0003712//transcription cofactor activity	GO:0006355//regulation of transcription, DNA-templated;GO:0007602//phototransduction;GO:0009620//response to fungus;GO:0009639//response to red or far red light;GO:0009755//hormone-mediated signaling pathway;GO:0009909//regulation of flower development;GO:0031347//regulation of defense response
Unigene0034811	14.433	6.527	7.567	11.19	10.96	PHYC	phytochrome C [Vitis riparia]	Organismal Systems	Environmental adaptation	ko04712//Circadian rhythm - plant	K12120	-	GO:0032550//purine ribonucleoside binding;GO:0038023//signaling receptor activity;GO:0046983//protein dimerization activity	GO:0006468//protein phosphorylation;GO:0007602//phototransduction;GO:0009606//tropism;GO:0010468//regulation of gene expression;GO:0034645//cellular macromolecule biosynthetic process;GO:0035556//intracellular signal transduction;GO:0043269//regulation of ion transport;GO:0048511//rhythmic process
Unigene0038811	86.92	33.527	52.053	60.087	60.983	COI1	coronatine insensitive 1 [Camellia sinensis]	Environmental Information Processing	Signal transduction	ko04075//Plant hormone signal transduction	K13463	GO:0031461//cullin-RING ubiquitin ligase complex	-	GO:0001101//response to acid chemical;GO:0006952//defense response;GO:0009611//response to wounding;GO:0009617//response to bacterium;GO:0009620//response to fungus;GO:0009639//response to red or far red light;GO:0009755//hormone-mediated signaling pathway;GO:0009886//post-embryonic morphogenesis;GO:0032446//protein modification by small protein conjugation;GO:0043161//proteasome-mediated ubiquit…
Unigene0038813	93.757	42.797	59.59	64.467	64.357	COI1	coronatine insensitive 1 [Camellia sinensis]	Environmental Information Processing	Signal transduction	ko04075//Plant hormone signal transduction	K13463	GO:0031461//cullin-RING ubiquitin ligase complex	-	GO:0001101//response to acid chemical;GO:0006952//defense response;GO:0009611//response to wounding;GO:0009617//response to bacterium;GO:0009620//response to fungus;GO:0009639//response to red or far red light;GO:0009755//hormone-mediated signaling pathway;GO:0009886//post-embryonic morphogenesis;GO:0032446//protein modification by small protein conjugation;GO:0043161//proteasome-mediated ubiquit…
Unigene0041549	8.133	6.06	3.817	6.23	7.107	GATA19	PREDICTED: GATA transcription factor 18 [Vitis vinifera]	-	-	-	-	-	GO:0046872//metal ion binding	GO:0009908//flower development;GO:0010467//gene expression;GO:0034645//cellular macromolecule biosynthetic process;GO:0050789//regulation of biological process
Unigene0042795	13.067	4.09	6.547	6.11	6.063	XLG1	PREDICTED: extra-large guanine nucleotide-binding protein 1 [Populus euphratica]	-	-	-	-	GO:0043231//intracellular membrane-bounded organelle	GO:0017076//purine nucleotide binding;GO:0017111//nucleoside-triphosphatase activity;GO:0032403//protein complex binding;GO:0032550//purine ribonucleoside binding;GO:0043169//cation binding;GO:0060089//molecular transducer activity	GO:0001101//response to acid chemical;GO:0007166//cell surface receptor signaling pathway;GO:0009746//response to hexose;GO:0010015//root morphogenesis;GO:0034285//response to disaccharide
Unigene0042797	18.003	5.92	7.4	8.697	9.24	XLG1	PREDICTED: extra-large guanine nucleotide-binding protein 1 [Sesamum indicum]	-	-	-	-	GO:0043231//intracellular membrane-bounded organelle	GO:0017076//purine nucleotide binding;GO:0017111//nucleoside-triphosphatase activity;GO:0032403//protein complex binding;GO:0032550//purine ribonucleoside binding;GO:0043169//cation binding;GO:0060089//molecular transducer activity	GO:0001101//response to acid chemical;GO:0007166//cell surface receptor signaling pathway;GO:0009746//response to hexose;GO:0010015//root morphogenesis;GO:0034285//response to disaccharide
Unigene0049419	4.75	1.32	1.25	1.603	1.97	PAN	PREDICTED: transcription factor HBP-1b(c38) isoform X2 [Theobroma cacao]	Environmental Information Processing	Signal transduction	ko04075//Plant hormone signal transduction	K14431	-	GO:0003677//DNA binding	GO:0010467//gene expression;GO:0034645//cellular macromolecule biosynthetic process;GO:0042221//response to chemical;GO:0048449//floral organ formation;GO:0050794//regulation of cellular process
Unigene0050350	2.627	0.147	0.087	0.543	1.49	GPD1	glyeraldehyde-3-phosphate dehydrogenase, partial [Marsilea quadrifolia]	Metabolism;Metabolism;Metabolism;Metabolism;Metabolism;Metabolism	Global and overview maps;Global and overview maps;Global and overview maps;Global and overview maps;Carbohydrate metabolism;Energy metabolism	ko01100//Metabolic pathways;ko01110//Biosynthesis of secondary metabolites;ko01200//Carbon metabolism;ko01230//Biosynthesis of amino acids;ko00010//Glycolysis / Gluconeogenesis;ko00710//Carbon fixation in photosynthetic organisms	K00134;K00134;K00134;K00134;K00134;K00134	GO:0009532//plastid stroma	GO:0000166//nucleotide binding;GO:0016620//oxidoreductase activity, acting on the aldehyde or oxo group of donors, NAD or NADP as acceptor;GO:0046914//transition metal ion binding	GO:0003006//developmental process involved in reproduction;GO:0006090//pyruvate metabolic process;GO:0009725//response to hormone;GO:0044238//primary metabolic process;GO:0048229//gametophyte development;GO:0048364//root development;GO:0055081//anion homeostasis
Unigene0051432	23.42	6.673	10.137	10.203	9.603	PHYB	phytochrome B [Vitis riparia]	Organismal Systems	Environmental adaptation	ko04712//Circadian rhythm - plant	K12121	-	GO:0038023//signaling receptor activity;GO:0046983//protein dimerization activity	GO:0006464//cellular protein modification process;GO:0007602//phototransduction;GO:0010468//regulation of gene expression;GO:0034645//cellular macromolecule biosynthetic process;GO:0035556//intracellular signal transduction
Unigene0051433	14.583	4.47	4.32	11.313	12.1	PHYB	phytochrome B [Vitis riparia]	Organismal Systems	Environmental adaptation	ko04712//Circadian rhythm - plant	K12121	-	GO:0038023//signaling receptor activity;GO:0046983//protein dimerization activity	GO:0006464//cellular protein modification process;GO:0007602//phototransduction;GO:0010468//regulation of gene expression;GO:0034645//cellular macromolecule biosynthetic process;GO:0035556//intracellular signal transduction
Unigene0052552	18.987	11.173	7.12	10.94	11.703	PIE1	PREDICTED: protein PHOTOPERIOD-INDEPENDENT EARLY FLOWERING 1 [Vitis vinifera]	-	-	-	-	GO:0030312//external encapsulating structure;GO:0090544//BAF-type complex	GO:0017111//nucleoside-triphosphatase activity;GO:0032550//purine ribonucleoside binding	GO:0000904//cell morphogenesis involved in differentiation;GO:0007015//actin filament organization;GO:0007049//cell cycle;GO:0007389//pattern specification process;GO:0009617//response to bacterium;GO:0009909//regulation of flower development;GO:0010053//root epidermal cell differentiation;GO:0016568//chromatin modification;GO:0022610//biological adhesion;GO:0045229//external encapsulating struct…
Unigene0052763	151.247	84.053	75.257	99.547	107.713	ARF2B	PREDICTED: auxin response factor 2 [Vitis vinifera]	-	-	-	-	GO:0043231//intracellular membrane-bounded organelle	GO:0005515//protein binding	GO:0006355//regulation of transcription, DNA-templated;GO:0009755//hormone-mediated signaling pathway;GO:0009908//flower development;GO:0048513//animal organ development
Unigene0058667	21.227	15.973	10.41	14.503	14.53	VIP6	PREDICTED: protein CTR9 homolog [Vitis vinifera]	-	-	-	-	-	-	GO:0000338//protein deneddylation;GO:0000377//RNA splicing, via transesterification reactions with bulged adenosine as nucleophile;GO:0000904//cell morphogenesis involved in differentiation;GO:0006305//DNA alkylation;GO:0006342//chromatin silencing;GO:0009606//tropism;GO:0009639//response to red or far red light;GO:0009909//regulation of flower development;GO:0022402//cell cycle process;GO:003244…
Unigene0059152	22.95	9.553	20.447	11.09	7.807	AMPD	AMP deaminese [Camellia sinensis]	Metabolism;Metabolism;Metabolism	Global and overview maps;Global and overview maps;Nucleotide metabolism	ko01100//Metabolic pathways;ko01110//Biosynthesis of secondary metabolites;ko00230//Purine metabolism	K01490;K01490;K01490	GO:0031306//intrinsic component of mitochondrial outer membrane	GO:0003824//catalytic activity;GO:0019901//protein kinase binding;GO:0032550//purine ribonucleoside binding;GO:0043169//cation binding	GO:0001101//response to acid chemical;GO:0006188//IMP biosynthetic process;GO:0007059//chromosome segregation;GO:0009409//response to cold;GO:0009639//response to red or far red light;GO:0009756//carbohydrate mediated signaling;GO:0009793//embryo development ending in seed dormancy;GO:0030154//cell differentiation;GO:0032446//protein modification by small protein conjugation;GO:0048507//meristem …
Unigene0062999	17.61	11.26	8.747	12.727	15.977	HD1	KNOTTED-like homeobox of 7 [Theobroma cacao]	-	-	-	-	GO:0043231//intracellular membrane-bounded organelle	GO:0001071//nucleic acid binding transcription factor activity;GO:0003677//DNA binding	GO:0000904//cell morphogenesis involved in differentiation;GO:0006355//regulation of transcription, DNA-templated;GO:0007015//actin filament organization;GO:0009834//plant-type secondary cell wall biogenesis;GO:0010053//root epidermal cell differentiation;GO:0010087//phloem or xylem histogenesis;GO:0022610//biological adhesion;GO:0045229//external encapsulating structure organization;GO:0045491//…
Unigene0067090	87.723	32.66	35.677	47.903	50.173	SEU	PREDICTED: transcriptional corepressor SEUSS isoform X1 [Juglans regia]	-	-	-	-	GO:0043231//intracellular membrane-bounded organelle	GO:0046983//protein dimerization activity	GO:0010468//regulation of gene expression;GO:0034645//cellular macromolecule biosynthetic process;GO:0042743//hydrogen peroxide metabolic process;GO:0048438//floral whorl development;GO:0048580//regulation of post-embryonic development;GO:0048869//cellular developmental process
Unigene0068520	14.083	10.19	6.447	9.183	9.13	ELP1	PREDICTED: elongator complex protein 1 [Vitis vinifera]	-	-	-	-	GO:0043234//protein complex;GO:0044444//cytoplasmic part	GO:0016740//transferase activity	GO:0003006//developmental process involved in reproduction;GO:0006310//DNA recombination;GO:0006950//response to stress;GO:0008033//tRNA processing;GO:0009738//abscisic acid-activated signaling pathway;GO:0009887//organ morphogenesis;GO:0009892//negative regulation of metabolic process;GO:0009966//regulation of signal transduction;GO:0010468//regulation of gene expression;GO:0034645//cellular mac…
Unigene0071317	38.827	9.213	14.403	27.827	24.877	WNK4	PREDICTED: probable serine/threonine-protein kinase WNK4 [Vitis vinifera]	-	-	-	-	GO:0043231//intracellular membrane-bounded organelle	GO:0004672//protein kinase activity;GO:0032550//purine ribonucleoside binding	GO:0006468//protein phosphorylation;GO:0007568//aging;GO:0009247//glycolipid biosynthetic process;GO:0009267//cellular response to starvation;GO:0009414//response to water deprivation
Unigene0071320	28.017	7.84	8.703	10.337	9.933	WNK4	PREDICTED: probable serine/threonine-protein kinase WNK4 [Vitis vinifera]	-	-	-	-	GO:0043231//intracellular membrane-bounded organelle	GO:0004672//protein kinase activity;GO:0032550//purine ribonucleoside binding	GO:0006468//protein phosphorylation;GO:0007568//aging;GO:0009247//glycolipid biosynthetic process;GO:0009267//cellular response to starvation;GO:0009414//response to water deprivation
Unigene0071756	21.613	10.573	14.887	17.483	19.66	PHYE	PREDICTED: phytochrome E-like [Juglans regia]	-	-	-	-	-	GO:0032550//purine ribonucleoside binding;GO:0038023//signaling receptor activity;GO:0046983//protein dimerization activity	GO:0006342//chromatin silencing;GO:0006468//protein phosphorylation;GO:0007602//phototransduction;GO:0035194//posttranscriptional gene silencing by RNA;GO:0035556//intracellular signal transduction;GO:0043269//regulation of ion transport
Unigene0073326	18.763	2.77	5.063	13.74	12.957	YUC4	PREDICTED: probable indole-3-pyruvate monooxygenase YUCCA4 [Theobroma cacao]	Metabolism;Metabolism	Global and overview maps;Amino acid metabolism	ko01100//Metabolic pathways;ko00380//Tryptophan metabolism	K11816;K11816	GO:0031090//organelle membrane;GO:0031981//nuclear lumen;GO:0044444//cytoplasmic part	GO:0000166//nucleotide binding;GO:0016709//oxidoreductase activity, acting on paired donors, with incorporation or reduction of molecular oxygen, NAD(P)H as one donor, and incorporation of one atom of oxygen;GO:0016831//carboxy-lyase activity	GO:0009653//anatomical structure morphogenesis;GO:0009793//embryo development ending in seed dormancy;GO:0009850//auxin metabolic process;GO:0009909//regulation of flower development;GO:0044710//single-organism metabolic process;GO:0048366//leaf development
Unigene0073330	27.043	22.037	7.83	17.38	17.573	TAR2	PREDICTED: tryptophan aminotransferase-related protein 2 [Vitis vinifera]	Metabolism;Metabolism	Global and overview maps;Amino acid metabolism	ko01100//Metabolic pathways;ko00380//Tryptophan metabolism	K16903;K16903	GO:0031224//intrinsic component of membrane	GO:0016829//lyase activity;GO:0043168//anion binding;GO:0070529//L-tryptophan aminotransferase activity	GO:0009617//response to bacterium;GO:0009630//gravitropism;GO:0009683//indoleacetic acid metabolic process;GO:0009725//response to hormone;GO:0009793//embryo development ending in seed dormancy;GO:0010051//xylem and phloem pattern formation;GO:0010074//maintenance of meristem identity;GO:0048364//root development;GO:0048438//floral whorl development
Unigene0074507	46.73	26.253	21.313	25.707	29.553	LFR	PREDICTED: armadillo repeat-containing protein LFR [Vitis vinifera]	-	-	-	-	-	-	GO:0006310//DNA recombination;GO:0048827//phyllome development;GO:0090567//reproductive shoot system development
Unigene0074509	43.967	20.217	19.033	29.247	31.73	LFR	PREDICTED: armadillo repeat-containing protein LFR [Vitis vinifera]	-	-	-	-	-	-	GO:0006310//DNA recombination;GO:0048827//phyllome development;GO:0090567//reproductive shoot system development
Unigene0077088	37.26	16.893	20.647	29.173	32.447	CRY1	cryptochrome 1 family protein [Populus trichocarpa]	Organismal Systems	Environmental adaptation	ko04712//Circadian rhythm - plant	K12118	GO:0043231//intracellular membrane-bounded organelle	GO:0009881//photoreceptor activity;GO:0016301//kinase activity;GO:0016830//carbon-carbon lyase activity;GO:0032550//purine ribonucleoside binding;GO:0046983//protein dimerization activity	GO:0001558//regulation of cell growth;GO:0006259//DNA metabolic process;GO:0006468//protein phosphorylation;GO:0007623//circadian rhythm;GO:0009639//response to red or far red light;GO:0009812//flavonoid metabolic process;GO:0030522//intracellular receptor signaling pathway;GO:0043269//regulation of ion transport;GO:0044710//single-organism metabolic process;GO:0048509//regulation of meristem dev…
Unigene0081305	30.427	19.503	12.77	20.507	17.93	FBX6	PREDICTED: F-box only protein 6 [Citrus sinensis]	-	-	-	-	-	-	GO:0009965//leaf morphogenesis;GO:0009966//regulation of signal transduction
Unigene0083498	11.033	5.513	7.727	8.34	8.427	PLDZETA1	PREDICTED: phospholipase D zeta 1 [Vitis vinifera]	Metabolism;Metabolism;Cellular Processes;Metabolism;Metabolism	Global and overview maps;Global and overview maps;Transport and catabolism;Lipid metabolism;Lipid metabolism	ko01100//Metabolic pathways;ko01110//Biosynthesis of secondary metabolites;ko04144//Endocytosis;ko00564//Glycerophospholipid metabolism;ko00565//Ether lipid metabolism	K01115;K01115;K01115;K01115;K01115	-	GO:0004620//phospholipase activity;GO:0008289//lipid binding	GO:0006605//protein targeting;GO:0006952//defense response;GO:0009247//glycolipid biosynthetic process;GO:0009267//cellular response to starvation;GO:0009414//response to water deprivation;GO:0009620//response to fungus;GO:0009755//hormone-mediated signaling pathway;GO:0009863//salicylic acid mediated signaling pathway;GO:0016192//vesicle-mediated transport;GO:0043067//regulation of programmed ce…
Unigene0088715	15.56	6.393	4.373	5.303	5.803	ML2	Protein MEI2-like 5 [Zea mays]	-	-	-	-	-	GO:0003676//nucleic acid binding	GO:0040007//growth;GO:0040020//regulation of meiotic nuclear division
Unigene0098388	43.847	16.473	18.027	20.393	19.507	MLH1	PREDICTED: DNA mismatch repair protein MLH1 isoform X1 [Theobroma cacao]	Genetic Information Processing	Replication and repair	ko03430//Mismatch repair	K08734	GO:0000785//chromatin;GO:0043231//intracellular membrane-bounded organelle;GO:0043234//protein complex	GO:0003690//double-stranded DNA binding	GO:0000725//recombinational repair;GO:0001101//response to acid chemical;GO:0006260//DNA replication;GO:0006305//DNA alkylation;GO:0006325//chromatin organization;GO:0007059//chromosome segregation;GO:0009793//embryo development ending in seed dormancy;GO:0016458//gene silencing;GO:0048229//gametophyte development;GO:0048827//phyllome development;GO:0051052//regulation of DNA metabolic process;GO…
Unigene0099455	43.553	10.047	17.013	18.957	18.67	Os07g0679700	PREDICTED: B3 domain-containing transcription repressor VAL2 isoform X1 [Ricinus communis]	-	-	-	-	GO:0043231//intracellular membrane-bounded organelle	GO:0001071//nucleic acid binding transcription factor activity;GO:0046914//transition metal ion binding	GO:0006355//regulation of transcription, DNA-templated;GO:0006464//cellular protein modification process;GO:0007059//chromosome segregation;GO:0009606//tropism;GO:0009793//embryo development ending in seed dormancy;GO:0010029//regulation of seed germination;GO:0010431//seed maturation;GO:0030154//cell differentiation;GO:0048827//phyllome development;GO:0051726//regulation of cell cycle
Unigene0102434	3.04	1.647	0.77	1	1.09	DOT4	PREDICTED: pentatricopeptide repeat-containing protein DOT4, chloroplastic [Vitis vinifera]	-	-	-	-	GO:0043231//intracellular membrane-bounded organelle	-	GO:0009888//tissue development;GO:0010051//xylem and phloem pattern formation;GO:0048827//phyllome development
Unigene0104246	43.16	20.59	21.09	16.99	16.173	VOZ1	PREDICTED: transcription factor VOZ1-like isoform X2 [Sesamum indicum]	-	-	-	-	GO:0043231//intracellular membrane-bounded organelle	GO:0003677//DNA binding;GO:0043169//cation binding	GO:0006355//regulation of transcription, DNA-templated;GO:0007602//phototransduction;GO:0009608//response to symbiont;GO:0048571//long-day photoperiodism;GO:0048582//positive regulation of post-embryonic development
Unigene0108360	49.97	6.837	21.62	34.83	34.38	COI1	coronatine insensitive 1 [Camellia sinensis]	Environmental Information Processing	Signal transduction	ko04075//Plant hormone signal transduction	K13463	GO:0031461//cullin-RING ubiquitin ligase complex	-	GO:0001101//response to acid chemical;GO:0006952//defense response;GO:0009611//response to wounding;GO:0009617//response to bacterium;GO:0009620//response to fungus;GO:0009639//response to red or far red light;GO:0009755//hormone-mediated signaling pathway;GO:0009886//post-embryonic morphogenesis;GO:0032446//protein modification by small protein conjugation;GO:0043161//proteasome-mediated ubiquit…
Unigene0109870	34.113	20.39	13.997	14.707	15.757	UBA2C	PREDICTED: UBP1-associated protein 2C [Nelumbo nucifera]	Genetic Information Processing	Transcription	ko03040//Spliceosome	K12741	GO:0043231//intracellular membrane-bounded organelle;GO:0043232//intracellular non-membrane-bounded organelle;GO:0044444//cytoplasmic part	GO:0003676//nucleic acid binding	GO:0006950//response to stress;GO:0009692//ethylene metabolic process;GO:0010260//organ senescence;GO:0016265//death
Unigene0111335	959.667	74.72	37.2	202.613	262.66	GIF1	PREDICTED: GRF1-interacting factor 1-like [Juglans regia]	-	-	-	-	-	-	GO:0003002//regionalization;GO:0003006//developmental process involved in reproduction;GO:0009887//organ morphogenesis;GO:0010468//regulation of gene expression;GO:0034645//cellular macromolecule biosynthetic process;GO:0048827//phyllome development
Unigene0111835	27.933	10.817	16.08	21.847	21.87	UPL5	PREDICTED: E3 ubiquitin-protein ligase UPL5 [Vitis vinifera]	Cellular Processes;Genetic Information Processing	Transport and catabolism;Folding, sorting and degradation	ko04144//Endocytosis;ko04120//Ubiquitin mediated proteolysis	K10591;K10591	GO:0044424//intracellular part	GO:0003824//catalytic activity	GO:0007165//signal transduction;GO:0010260//organ senescence;GO:0032446//protein modification by small protein conjugation
Unigene0119948	7.193	3.263	3.873	4.843	4.573	ETO1	PREDICTED: ethylene-overproduction protein 1 [Juglans regia]	-	-	-	-	-	GO:0005515//protein binding	GO:0000160//phosphorelay signal transduction system;GO:0006511//ubiquitin-dependent protein catabolic process;GO:0009267//cellular response to starvation;GO:0009756//carbohydrate mediated signaling;GO:0009793//embryo development ending in seed dormancy;GO:0031326//regulation of cellular biosynthetic process;GO:0032446//protein modification by small protein conjugation;GO:0048528//post-embryonic r…

## Sheet: Table S6
Table S6 The detailed information on 69 DEGs in brown module
id	BⅠ_RPKM	BⅡ_RPKM	BⅢ_RPKM	BⅣ_RPKM	BⅤ_RPKM	Symbol	Description	KEGG_A_class	KEGG_B_class	Pathway	K_ID	GO Component	GO Function	GO Process
Unigene0000556	38.77	143.197	50.263	48.62	59.493	WRKY4	transcription factor WRKY26 [Vitis vinifera]	-	-	-	-	GO:0043231//intracellular membrane-bounded organelle	GO:0001071//nucleic acid binding transcription factor activity;GO:0003677//DNA binding	GO:0001708//cell fate specification;GO:0003006//developmental process involved in reproduction;GO:0010468//regulation of gene expression;GO:0034645//cellular macromolecule biosynthetic process	143.197
Unigene0003977	0.62	4.043	2.21	1.173	1.123	MPS1	PREDICTED: uncharacterized protein LOC108993251 isoform X1 [Juglans regia]	-	-	-	-	-	-	GO:0003006//developmental process involved in reproduction;GO:0007126//meiotic nuclear division;GO:0022402//cell cycle process;GO:0022607//cellular component assembly;GO:0048229//gametophyte development	4.043
Unigene0003979	0.337	4.017	0.903	1.66	1.057	MPS1	eukaryotic translation initiation factor isoform 4g-1 [Nicotiana attenuata]	-	-	-	-	-	-	GO:0003006//developmental process involved in reproduction;GO:0007126//meiotic nuclear division;GO:0022402//cell cycle process;GO:0022607//cellular component assembly;GO:0048229//gametophyte development	4.017
Unigene0004421	7.193	11.137	5.47	5.08	4.78	CHR25	PREDICTED: protein CHROMATIN REMODELING 25 [Juglans regia]	Genetic Information Processing	Replication and repair	ko03440//Homologous recombination	K10875	-	GO:0017111//nucleoside-triphosphatase activity;GO:0032550//purine ribonucleoside binding	GO:0000723//telomere maintenance;GO:0000724//double-strand break repair via homologous recombination;GO:0003006//developmental process involved in reproduction;GO:0006355//regulation of transcription, DNA-templated;GO:0006464//cellular protein modification process;GO:0009314//response to radiation;GO:0032844//regulation of homeostatic process;GO:0070192//chromosome organization involved in meioti…	11.137
Unigene0004957	11.797	19.933	8.487	9.06	7.993	LAX5	PREDICTED: auxin transporter-like protein 5 [Juglans regia]	Environmental Information Processing	Signal transduction	ko04075//Plant hormone signal transduction	K13946	GO:0031224//intrinsic component of membrane	GO:0015291//secondary active transmembrane transporter activity	GO:0009755//hormone-mediated signaling pathway;GO:0010051//xylem and phloem pattern formation;GO:0046942//carboxylic acid transport;GO:0048509//regulation of meristem development	19.933
Unigene0005238	9.123	46.443	16.91	18.863	14.94	FAS2	PREDICTED: chromatin assembly factor 1 subunit FAS2 isoform X2 [Vitis vinifera]	-	-	-	-	GO:0043231//intracellular membrane-bounded organelle;GO:0043234//protein complex	-	GO:0006259//DNA metabolic process;GO:0010468//regulation of gene expression;GO:0030154//cell differentiation;GO:0031497//chromatin assembly;GO:0033554//cellular response to stress;GO:0034645//cellular macromolecule biosynthetic process;GO:0034728//nucleosome organization;GO:0048229//gametophyte development;GO:0048507//meristem development;GO:0048827//phyllome development	46.443
Unigene0008539	1.477	5.053	1.477	1.547	0.767	ddx11	PREDICTED: ATP-dependent DNA helicase DDX11 isoform X2 [Vitis vinifera]	-	-	-	-	GO:0043231//intracellular membrane-bounded organelle	GO:0003676//nucleic acid binding;GO:0003678//DNA helicase activity;GO:0032550//purine ribonucleoside binding;GO:0042623//ATPase activity, coupled	GO:0000723//telomere maintenance;GO:0006260//DNA replication;GO:0010212//response to ionizing radiation;GO:0032392//DNA geometric change;GO:0032844//regulation of homeostatic process;GO:0033043//regulation of organelle organization;GO:0070192//chromosome organization involved in meiotic cell cycle	5.053
Unigene0008714	3.437	38.893	10.537	17.553	13.23	--	PREDICTED: stress response protein nst1-like [Nicotiana tabacum]	-	-	-	-	-	-	GO:0006259//DNA metabolic process;GO:0006342//chromatin silencing;GO:0007049//cell cycle;GO:0016569//covalent chromatin modification;GO:0043414//macromolecule methylation;GO:0044710//single-organism metabolic process;GO:0048449//floral organ formation;GO:1902589//single-organism organelle organization	38.893
Unigene0009323	0.993	8.597	4.747	4.853	3.25	--	Nucleic acid-binding proteins superfamily isoform 1 [Theobroma cacao]	-	-	-	-	-	-	GO:0003006//developmental process involved in reproduction	8.597
Unigene0011532	0.967	2.04	1.503	0.61	1.687	XRCC3	PREDICTED: DNA repair protein XRCC3 homolog [Theobroma cacao]	Genetic Information Processing	Replication and repair	ko03440//Homologous recombination	K10880	GO:0043231//intracellular membrane-bounded organelle	GO:0032550//purine ribonucleoside binding;GO:0042623//ATPase activity, coupled;GO:0043566//structure-specific DNA binding	GO:0000724//double-strand break repair via homologous recombination;GO:0006355//regulation of transcription, DNA-templated;GO:0006464//cellular protein modification process;GO:0007059//chromosome segregation;GO:0009314//response to radiation;GO:0070192//chromosome organization involved in meiotic cell cycle	2.04
Unigene0011533	2.623	6.297	2.227	2.617	2.393	XRCC3	PREDICTED: DNA repair protein XRCC3 homolog [Nelumbo nucifera]	Genetic Information Processing	Replication and repair	ko03440//Homologous recombination	K10880	-	GO:0003677//DNA binding	GO:0000724//double-strand break repair via homologous recombination;GO:0006355//regulation of transcription, DNA-templated;GO:0007059//chromosome segregation;GO:0007126//meiotic nuclear division;GO:0051276//chromosome organization;GO:1902589//single-organism organelle organization;GO:1903046//meiotic cell cycle process	6.297
Unigene0012239	0.63	13.667	3.99	5.677	4.4	TULP8	PREDICTED: tubby-like protein 8 [Vitis vinifera]	-	-	-	-	GO:0043231//intracellular membrane-bounded organelle;GO:0044444//cytoplasmic part	-	GO:0010468//regulation of gene expression;GO:0048437//floral organ development;GO:0051707//response to other organism	13.667
Unigene0012304	3.94	123.323	41.72	44.38	36.59	EB1C	PREDICTED: microtubule-associated protein RP/EB family member 1C [Ziziphus jujuba]	-	-	-	-	GO:0015630//microtubule cytoskeleton;GO:0030312//external encapsulating structure;GO:0043231//intracellular membrane-bounded organelle;GO:0044444//cytoplasmic part	GO:0015631//tubulin binding	GO:0000280//nuclear division;GO:0003006//developmental process involved in reproduction;GO:0007010//cytoskeleton organization;GO:0009612//response to mechanical stimulus;GO:0016570//histone modification	123.323
Unigene0012439	3.71	17.68	6.217	8.35	7.887	NACK2	PREDICTED: kinesin-like protein NACK2 [Daucus carota subsp. sativus] [Daucus carota]	-	-	-	-	GO:0005875//microtubule associated complex;GO:0005911//cell-cell junction;GO:0043231//intracellular membrane-bounded organelle;GO:0044444//cytoplasmic part	GO:0003774//motor activity;GO:0015631//tubulin binding;GO:0032550//purine ribonucleoside binding	GO:0000226//microtubule cytoskeleton organization;GO:0007349//cellularization;GO:0033206//meiotic cytokinesis;GO:0048229//gametophyte development	17.68
Unigene0014113	10.3	27.76	16.323	19.69	18.757	CPR	PREDICTED: kinesin-like protein KIN-7N [Vitis vinifera]	-	-	-	-	GO:0005875//microtubule associated complex	GO:0003774//motor activity;GO:0015631//tubulin binding;GO:0032550//purine ribonucleoside binding	GO:0003006//developmental process involved in reproduction;GO:0006305//DNA alkylation;GO:0006342//chromatin silencing;GO:0006461//protein complex assembly;GO:0007017//microtubule-based process;GO:0034968//histone lysine methylation;GO:0044786//cell cycle DNA replication;GO:0048285//organelle fission;GO:0048580//regulation of post-embryonic development;GO:0051052//regulation of DNA metabolic proce…	27.76
Unigene0015319	21.72	59.903	30.753	44.047	54.787	CER3	PREDICTED: protein ECERIFERUM 3 [Theobroma cacao]	-	-	-	-	GO:0031090//organelle membrane;GO:0031224//intrinsic component of membrane;GO:0043231//intracellular membrane-bounded organelle	GO:0003824//catalytic activity;GO:0046914//transition metal ion binding	GO:0003006//developmental process involved in reproduction;GO:0006631//fatty acid metabolic process;GO:0007275//multicellular organism development;GO:0009058//biosynthetic process;GO:0043446//cellular alkane metabolic process	59.903
Unigene0016724	14.253	34.82	15.96	23.33	18.767	MSH2	PREDICTED: DNA mismatch repair protein MSH2 [Jatropha curcas]	Genetic Information Processing	Replication and repair	ko03430//Mismatch repair	K08735	GO:0016020//membrane;GO:0032300//mismatch repair complex;GO:0043231//intracellular membrane-bounded organelle	GO:0003690//double-stranded DNA binding;GO:0032550//purine ribonucleoside binding	GO:0000725//recombinational repair;GO:0006305//DNA alkylation;GO:0006342//chromatin silencing;GO:0010520//regulation of reciprocal meiotic recombination;GO:0031497//chromatin assembly;GO:0034968//histone lysine methylation;GO:0035194//posttranscriptional gene silencing by RNA;GO:0048449//floral organ formation;GO:0048580//regulation of post-embryonic development	34.82
Unigene0016810	0.807	33.55	10.217	15.733	12.657	SCL28	GRAS family transcription factor [Theobroma cacao]	-	-	-	-	GO:0043231//intracellular membrane-bounded organelle	GO:0001071//nucleic acid binding transcription factor activity	GO:0010468//regulation of gene expression;GO:0034645//cellular macromolecule biosynthetic process;GO:0048449//floral organ formation;GO:1902410//mitotic cytokinetic process	33.55
Unigene0018671	2.653	6.72	1.453	1.987	1.697	At5g45780	PREDICTED: probable LRR receptor-like serine/threonine-protein kinase At5g45780 isoform X1 [Vitis vinifera]	-	-	-	-	GO:0031224//intrinsic component of membrane	GO:0004672//protein kinase activity;GO:0016628//oxidoreductase activity, acting on the CH-CH group of donors, NAD or NADP as acceptor;GO:0032550//purine ribonucleoside binding	GO:0003006//developmental process involved in reproduction;GO:0006464//cellular protein modification process;GO:0006796//phosphate-containing compound metabolic process;GO:0044710//single-organism metabolic process	6.72
Unigene0019340	11.17	37.553	14.13	8.987	7.67	DEGP2	DEGP protease 2 isoform 1 [Theobroma cacao]	-	-	-	-	GO:0009526//plastid envelope;GO:0009532//plastid stroma;GO:0009534//chloroplast thylakoid	GO:0004175//endopeptidase activity	GO:0006090//pyruvate metabolic process;GO:0009057//macromolecule catabolic process;GO:0009657//plastid organization;GO:0009765//photosynthesis, light harvesting;GO:0019538//protein metabolic process;GO:0048509//regulation of meristem development	37.553
Unigene0022426	1.313	22.267	5.787	7.487	6.457	--	ERG2_Sigma1R domain-containing protein [Cephalotus follicularis]	-	-	-	-	-	GO:0016853//isomerase activity	GO:0006259//DNA metabolic process;GO:0006342//chromatin silencing;GO:0034968//histone lysine methylation;GO:0048449//floral organ formation;GO:0051726//regulation of cell cycle;GO:1903047//mitotic cell cycle process	22.267
Unigene0025096	0.75	1.593	1.2	1.34	1.023	At5g56450	PREDICTED: probable ADP,ATP carrier protein At5g56450 [Jatropha curcas]	-	-	-	-	GO:0019866//organelle inner membrane;GO:0031224//intrinsic component of membrane	GO:0000295//adenine nucleotide transmembrane transporter activity	GO:0003006//developmental process involved in reproduction;GO:0015711//organic anion transport;GO:0044763//single-organism cellular process	1.593
Unigene0026674	0.263	14.667	3.457	7.087	5.08	KIN10B	Kinesin-like protein KIF22 [Morus notabilis]	-	-	-	-	GO:0005875//microtubule associated complex;GO:0009536//plastid	GO:0003676//nucleic acid binding;GO:0003774//motor activity;GO:0015631//tubulin binding;GO:0032550//purine ribonucleoside binding	GO:0003006//developmental process involved in reproduction;GO:0006464//cellular protein modification process;GO:0007017//microtubule-based process;GO:0048580//regulation of post-embryonic development;GO:0051052//regulation of DNA metabolic process;GO:1901990//regulation of mitotic cell cycle phase transition	14.667
Unigene0026675	0.59	30.953	6.553	11.537	8.89	KIN10B	PREDICTED: kinesin-like protein KIN-10B isoform X1 [Vitis vinifera]	-	-	-	-	GO:0005875//microtubule associated complex;GO:0009536//plastid	GO:0003676//nucleic acid binding;GO:0003774//motor activity;GO:0015631//tubulin binding;GO:0032550//purine ribonucleoside binding	GO:0003006//developmental process involved in reproduction;GO:0006464//cellular protein modification process;GO:0007017//microtubule-based process;GO:0048580//regulation of post-embryonic development;GO:0051052//regulation of DNA metabolic process;GO:1901990//regulation of mitotic cell cycle phase transition	30.953
Unigene0027779	1.473	14.14	3.943	5.827	4.6	ESP1	Peptidase C50, separase [Cynara cardunculus var. scolymus] [Cynara cardunculus]	-	-	-	-	GO:0043231//intracellular membrane-bounded organelle	GO:0016787//hydrolase activity	GO:0000723//telomere maintenance;GO:0000904//cell morphogenesis involved in differentiation;GO:0006281//DNA repair;GO:0006310//DNA recombination;GO:0006342//chromatin silencing;GO:0006461//protein complex assembly;GO:0007063//regulation of sister chromatid cohesion;GO:0009409//response to cold;GO:0009639//response to red or far red light;GO:0009756//carbohydrate mediated signaling;GO:0009793//emb…	14.14
Unigene0029460	0.677	42.827	10.987	11.757	8.613	PYM	PREDICTED: protein POLYCHOME-like [Erythranthe guttata]	-	-	-	-	GO:0043231//intracellular membrane-bounded organelle	GO:0005488//binding	GO:0000904//cell morphogenesis involved in differentiation;GO:0002833//positive regulation of response to biotic stimulus;GO:0003006//developmental process involved in reproduction;GO:0009411//response to UV;GO:0032435//negative regulation of proteasomal ubiquitin-dependent protein catabolic process;GO:0044707//single-multicellular organism process;GO:0044786//cell cycle DNA replication	42.827
Unigene0030165	6.64	32.03	16.05	20.567	30.14	AGL8	FRUITFULL-like MADS-box protein [Camellia sinensis]	-	-	-	-	GO:0043231//intracellular membrane-bounded organelle	GO:0001071//nucleic acid binding transcription factor activity;GO:0005515//protein binding	GO:0009718//anthocyanin-containing compound biosynthetic process;GO:0009909//regulation of flower development;GO:0010074//maintenance of meristem identity;GO:0010468//regulation of gene expression;GO:0034645//cellular macromolecule biosynthetic process	32.03
Unigene0031853	149.763	1391.87	742.11	734.23	670.8	XTH9	xyloglucan endotransglucosylase/hydrolase 4 [Actinidia deliciosa]	-	-	-	-	GO:0005576//extracellular region;GO:0030312//external encapsulating structure	GO:0016758//transferase activity, transferring hexosyl groups;GO:0016787//hydrolase activity	GO:0044042//glucan metabolic process;GO:0045229//external encapsulating structure organization;GO:0048509//regulation of meristem development	1391.87
Unigene0032542	3.42	22.753	10.047	10.107	8.693	CLF	PREDICTED: histone-lysine N-methyltransferase CLF isoform X1 [Vitis vinifera]	Metabolism	Amino acid metabolism	ko00310//Lysine degradation	K11430	GO:0043231//intracellular membrane-bounded organelle;GO:0043234//protein complex	GO:0001071//nucleic acid binding transcription factor activity;GO:0003723//RNA binding;GO:0016279//protein-lysine N-methyltransferase activity	GO:0006305//DNA alkylation;GO:0009292//genetic transfer;GO:0009409//response to cold;GO:0009887//organ morphogenesis;GO:0016458//gene silencing;GO:0034645//cellular macromolecule biosynthetic process;GO:0034968//histone lysine methylation;GO:0040029//regulation of gene expression, epigenetic;GO:0040030//regulation of molecular function, epigenetic;GO:0048869//cellular developmental process;GO:009…	22.753
Unigene0033181	1.07	38.367	10.593	19.27	14.56	KIN10A	PREDICTED: kinesin-like protein KIN-10A [Vitis vinifera]	-	-	-	-	GO:0015630//microtubule cytoskeleton;GO:0043234//protein complex;GO:0044430//cytoskeletal part	GO:0005488//binding;GO:0016787//hydrolase activity	GO:0006342//chromatin silencing;GO:0007017//microtubule-based process;GO:0016570//histone modification;GO:0048449//floral organ formation	38.367
Unigene0033182	0.18	9.11	1.933	3.463	2.607	KIN10A	PREDICTED: kinesin-like protein KIN-10A [Vitis vinifera]	-	-	-	-	GO:0044424//intracellular part	-	GO:0016569//covalent chromatin modification;GO:0044238//primary metabolic process;GO:0044260//cellular macromolecule metabolic process;GO:0048449//floral organ formation;GO:0050789//regulation of biological process;GO:1902589//single-organism organelle organization	9.11
Unigene0033184	0.09	9.707	1.957	3.587	2.71	KIN10A	PREDICTED: kinesin-like protein KIN-10A [Vitis vinifera]	-	-	-	-	GO:0005875//microtubule associated complex;GO:0044444//cytoplasmic part	GO:0003774//motor activity;GO:0015631//tubulin binding;GO:0032550//purine ribonucleoside binding	GO:0006342//chromatin silencing;GO:0007017//microtubule-based process;GO:0034968//histone lysine methylation;GO:0048449//floral organ formation;GO:0048580//regulation of post-embryonic development;GO:1902410//mitotic cytokinetic process	9.707
Unigene0036062	0.317	11.157	3.313	3.86	3.67	PAT18	PREDICTED: protein S-acyltransferase 18-like [Juglans regia]	-	-	-	-	GO:0012506//vesicle membrane;GO:0031224//intrinsic component of membrane;GO:0043231//intracellular membrane-bounded organelle	GO:0016409//palmitoyltransferase activity;GO:0046914//transition metal ion binding	GO:0006342//chromatin silencing;GO:0007017//microtubule-based process;GO:0034968//histone lysine methylation;GO:0048449//floral organ formation;GO:1902410//mitotic cytokinetic process	11.157
Unigene0038908	91.067	213.913	127.33	100.463	90.647	NAA10	PREDICTED: N-alpha-acetyltransferase 11-like [Nelumbo nucifera]	-	-	-	-	-	GO:0016740//transferase activity	GO:0003006//developmental process involved in reproduction;GO:0010467//gene expression	213.913
Unigene0040617	12.68	15.57	13.93	6.813	7.63	FZL	PREDICTED: probable transmembrane GTPase FZO-like, chloroplastic isoform X1 [Vitis vinifera]	-	-	-	-	GO:0042170//plastid membrane	GO:0016765//transferase activity, transferring alkyl or aryl (other than methyl) groups;GO:0032550//purine ribonucleoside binding	GO:0003006//developmental process involved in reproduction;GO:0006355//regulation of transcription, DNA-templated;GO:0006772//thiamine metabolic process;GO:0009658//chloroplast organization;GO:0009668//plastid membrane organization;GO:0016072//rRNA metabolic process;GO:0031399//regulation of protein modification process;GO:0043623//cellular protein complex assembly	15.57
Unigene0044740	5.007	10.273	6.083	5.833	6.133	CPP1	PREDICTED: protein CHAPERONE-LIKE PROTEIN OF POR1, chloroplastic [Vitis vinifera]	-	-	-	-	GO:0009528//plastid inner membrane	-	GO:0003006//developmental process involved in reproduction;GO:0008652//cellular amino acid biosynthetic process;GO:0009657//plastid organization;GO:0034660//ncRNA metabolic process	10.273
Unigene0045127	2.113	5.463	1.417	1.317	1.53	DEFA	MADS domain transcription factor [Camellia japonica]	-	-	-	-	GO:0043231//intracellular membrane-bounded organelle	GO:0001071//nucleic acid binding transcription factor activity;GO:0005515//protein binding	GO:0000904//cell morphogenesis involved in differentiation;GO:0009664//plant-type cell wall organization;GO:0009888//tissue development;GO:0010468//regulation of gene expression;GO:0034645//cellular macromolecule biosynthetic process;GO:0048437//floral organ development;GO:0048580//regulation of post-embryonic development	5.463
Unigene0046922	14.443	36.9	20.823	17.053	17.07	FLN1	PREDICTED: fructokinase-like 1, chloroplastic [Prunus mume]	-	-	-	-	GO:0042646//plastid nucleoid	GO:0016772//transferase activity, transferring phosphorus-containing groups	GO:0003006//developmental process involved in reproduction;GO:0006355//regulation of transcription, DNA-templated;GO:0006796//phosphate-containing compound metabolic process;GO:0009668//plastid membrane organization;GO:0016072//rRNA metabolic process	36.9
Unigene0051839	15.093	23.643	12.677	8.73	12.087	TIR1	transport inhibitor response 1 [Camellia sinensis]	Environmental Information Processing	Signal transduction	ko04075//Plant hormone signal transduction	K14485	GO:0031461//cullin-RING ubiquitin ligase complex;GO:0043231//intracellular membrane-bounded organelle	GO:0019787//ubiquitin-like protein transferase activity;GO:0042562//hormone binding	GO:0000160//phosphorelay signal transduction system;GO:0006950//response to stress;GO:0009555//pollen development;GO:0009755//hormone-mediated signaling pathway;GO:0009886//post-embryonic morphogenesis;GO:0019941//modification-dependent protein catabolic process;GO:0032446//protein modification by small protein conjugation;GO:0048437//floral organ development	23.643
Unigene0051842	21.403	28.327	13.683	25.767	22.38	TIR1	transport inhibitor response 1 [Camellia sinensis]	Environmental Information Processing	Signal transduction	ko04075//Plant hormone signal transduction	K14485	GO:0031461//cullin-RING ubiquitin ligase complex;GO:0043231//intracellular membrane-bounded organelle	GO:0019787//ubiquitin-like protein transferase activity;GO:0042562//hormone binding	GO:0000160//phosphorelay signal transduction system;GO:0006950//response to stress;GO:0009555//pollen development;GO:0009755//hormone-mediated signaling pathway;GO:0009886//post-embryonic morphogenesis;GO:0019941//modification-dependent protein catabolic process;GO:0032446//protein modification by small protein conjugation;GO:0048437//floral organ development	28.327
Unigene0052986	6.457	13.447	6.983	3.817	4.2	EXLA2	PREDICTED: expansin-like A2 [Populus euphratica]	-	-	-	-	-	-	GO:0000003//reproduction	13.447
Unigene0055691	70.613	118.56	71.96	59.213	58.697	GRXS16	2Fe-2S transfer protein 13 [Prunus persica var. persica] [Prunus persica]	-	-	-	-	GO:0009532//plastid stroma	GO:0015036//disulfide oxidoreductase activity;GO:0043169//cation binding;GO:0051536//iron-sulfur cluster binding	GO:0003006//developmental process involved in reproduction;GO:0019725//cellular homeostasis;GO:0044710//single-organism metabolic process	118.56
Unigene0059820	27.63	119.107	65.647	78.057	76.473	BGAL3	beta-galactosidase [Diospyros kaki]	-	-	-	-	GO:0005576//extracellular region	GO:0005488//binding;GO:0015925//galactosidase activity	GO:0006575//cellular modified amino acid metabolic process;GO:0006595//polyamine metabolic process;GO:0006725//cellular aromatic compound metabolic process;GO:0042546//cell wall biogenesis;GO:0044238//primary metabolic process;GO:0048509//regulation of meristem development;GO:0071555//cell wall organization	119.107
Unigene0060023	2.953	10.91	6.443	4.96	4.95	VAMP725	PREDICTED: vesicle-associated membrane protein 725 [Tarenaya hassleriana]	-	-	-	-	GO:0009536//plastid;GO:0031224//intrinsic component of membrane	-	GO:0008104//protein localization;GO:0016192//vesicle-mediated transport;GO:0048449//floral organ formation	10.91
Unigene0062273	252.253	1064.76	354.797	306.737	302.077	CPN20	PREDICTED: 20 kDa chaperonin, chloroplastic [Vitis vinifera]	-	-	-	-	GO:0005576//extracellular region;GO:0009526//plastid envelope;GO:0009532//plastid stroma;GO:0044434//chloroplast part	GO:0046914//transition metal ion binding	GO:0000097//sulfur amino acid biosynthetic process;GO:0003006//developmental process involved in reproduction;GO:0006006//glucose metabolic process;GO:0006090//pyruvate metabolic process;GO:0006970//response to osmotic stress;GO:0009657//plastid organization;GO:0044267//cellular protein metabolic process;GO:2000379//positive regulation of reactive oxygen species metabolic process	1064.76
Unigene0062871	14.553	24.49	12.473	12.21	12.037	OVA6	PREDICTED: proline--tRNA ligase, chloroplastic/mitochondrial [Vitis vinifera]	Genetic Information Processing	Translation	ko00970//Aminoacyl-tRNA biosynthesis	K01881	GO:0009532//plastid stroma	GO:0004812//aminoacyl-tRNA ligase activity;GO:0032550//purine ribonucleoside binding	GO:0003006//developmental process involved in reproduction;GO:0006418//tRNA aminoacylation for protein translation;GO:0009668//plastid membrane organization;GO:0009791//post-embryonic development;GO:0015979//photosynthesis;GO:0048229//gametophyte development	24.49
Unigene0062932	7.793	72.953	31.563	29.93	29.99	At5g58300	PREDICTED: probable inactive receptor kinase At5g58300 [Vitis vinifera]	-	-	-	-	GO:0031224//intrinsic component of membrane	GO:0016301//kinase activity;GO:0032550//purine ribonucleoside binding	GO:0006464//cellular protein modification process;GO:0006796//phosphate-containing compound metabolic process;GO:0048509//regulation of meristem development	72.953
Unigene0068493	41.357	65.557	32.54	29.897	29.987	BIO2	PREDICTED: biotin synthase [Theobroma cacao]	Metabolism;Metabolism	Global and overview maps;Metabolism of cofactors and vitamins	ko01100//Metabolic pathways;ko00780//Biotin metabolism	K01012;K01012	GO:0043231//intracellular membrane-bounded organelle	GO:0016783//sulfurtransferase activity;GO:0046914//transition metal ion binding;GO:0051536//iron-sulfur cluster binding	GO:0000226//microtubule cytoskeleton organization;GO:0003006//developmental process involved in reproduction;GO:0006637//acyl-CoA metabolic process;GO:0006768//biotin metabolic process;GO:0016129//phytosteroid biosynthetic process;GO:0048509//regulation of meristem development	65.557
Unigene0071035	19.687	28.383	11.23	16.847	12.983	RLP29	PREDICTED: protein TOO MANY MOUTHS [Citrus sinensis]	-	-	-	-	GO:0005618//cell wall;GO:0031224//intrinsic component of membrane	-	GO:0009886//post-embryonic morphogenesis;GO:0048437//floral organ development;GO:0050794//regulation of cellular process	28.383
Unigene0072222	39.417	82.27	33.543	34.46	34.95	NSN1	GTP-binding family protein [Theobroma cacao]	Genetic Information Processing	Translation	ko03008//Ribosome biogenesis in eukaryotes	K14538	GO:0005911//cell-cell junction;GO:0043232//intracellular non-membrane-bounded organelle	GO:0032550//purine ribonucleoside binding	GO:0003006//developmental process involved in reproduction;GO:0006355//regulation of transcription, DNA-templated;GO:0010074//maintenance of meristem identity	82.27
Unigene0072714	2.713	5.447	4.05	4.563	3.423	APC4	PREDICTED: anaphase-promoting complex subunit 4 isoform X1 [Vitis vinifera]	Genetic Information Processing	Folding, sorting and degradation	ko04120//Ubiquitin mediated proteolysis	K03351	GO:0043231//intracellular membrane-bounded organelle	-	GO:0003006//developmental process involved in reproduction;GO:0007088//regulation of mitotic nuclear division;GO:0032446//protein modification by small protein conjugation;GO:0043161//proteasome-mediated ubiquitin-dependent protein catabolic process;GO:0044767//single-organism developmental process	5.447
Unigene0074375	3.653	23.503	3.507	4.243	3.74	GDI1	PREDICTED: rho GDP-dissociation inhibitor 1-like [Cucumis melo]	-	-	-	-	GO:0044424//intracellular part	GO:0008047//enzyme activator activity	GO:0009826//unidimensional cell growth;GO:0010015//root morphogenesis;GO:0030036//actin cytoskeleton organization;GO:0043087//regulation of GTPase activity	23.503
Unigene0077446	170.907	454.917	237.08	202.053	185.567	At1g32860	PREDICTED: glucan endo-1,3-beta-glucosidase 12 [Ziziphus jujuba]	-	-	-	-	-	GO:0008422//beta-glucosidase activity	GO:0009653//anatomical structure morphogenesis;GO:0032535//regulation of cellular component size;GO:0044238//primary metabolic process;GO:0048509//regulation of meristem development;GO:0051301//cell division;GO:0060918//auxin transport	454.917
Unigene0077447	19.73	58.343	29.573	21.98	15.853	At1g11820	PREDICTED: glucan endo-1,3-beta-glucosidase 3 [Erythranthe guttata]	-	-	-	-	-	GO:0016798//hydrolase activity, acting on glycosyl bonds	GO:0009653//anatomical structure morphogenesis;GO:0032535//regulation of cellular component size;GO:0044238//primary metabolic process;GO:0048509//regulation of meristem development;GO:0051301//cell division;GO:0060918//auxin transport	58.343
Unigene0083351	24.017	31.493	15.283	31.133	30.173	ARF5	Transcriptional factor B3 family protein / auxin-responsive factor AUX/IAA-related [Theobroma cacao]	Environmental Information Processing	Signal transduction	ko04075//Plant hormone signal transduction	K14486	GO:0043231//intracellular membrane-bounded organelle	GO:0000975//regulatory region DNA binding;GO:0001071//nucleic acid binding transcription factor activity;GO:0005515//protein binding	GO:0000578//embryonic axis specification;GO:0000904//cell morphogenesis involved in differentiation;GO:0006342//chromatin silencing;GO:0007015//actin filament organization;GO:0009755//hormone-mediated signaling pathway;GO:0009799//specification of symmetry;GO:0009887//organ morphogenesis;GO:0009933//meristem structural organization;GO:0009943//adaxial/abaxial axis specification;GO:0010051//xylem …	31.493
Unigene0083352	25.647	35.247	15.283	32.01	30.977	ARF5	PREDICTED: auxin response factor 5 [Vitis vinifera]	Environmental Information Processing	Signal transduction	ko04075//Plant hormone signal transduction	K14486	-	GO:0005515//protein binding	GO:0006342//chromatin silencing;GO:0009725//response to hormone;GO:0009790//embryo development;GO:0009798//axis specification;GO:0009887//organ morphogenesis;GO:0010051//xylem and phloem pattern formation;GO:0016569//covalent chromatin modification;GO:0031047//gene silencing by RNA;GO:0048364//root development;GO:0048468//cell development;GO:0048507//meristem development;GO:0048569//post-embryoni…	35.247
Unigene0090469	25.887	54.393	36.35	26.773	26.087	CLPP4	ATP-dependent Clp protease proteolytic subunit 4 [Theobroma cacao]	-	-	-	-	GO:0009368//endopeptidase Clp complex;GO:0009526//plastid envelope;GO:0009532//plastid stroma;GO:0044434//chloroplast part	GO:0004175//endopeptidase activity;GO:0032550//purine ribonucleoside binding	GO:0006090//pyruvate metabolic process;GO:0006355//regulation of transcription, DNA-templated;GO:0009658//chloroplast organization;GO:0009668//plastid membrane organization;GO:0016072//rRNA metabolic process;GO:0031399//regulation of protein modification process;GO:0043623//cellular protein complex assembly;GO:0048506//regulation of timing of meristematic phase transition	54.393
Unigene0094292	18.117	20.793	18.94	10.307	10.18	FZL	PREDICTED: probable transmembrane GTPase FZO-like, chloroplastic isoform X1 [Vitis vinifera]	-	-	-	-	GO:0042170//plastid membrane	GO:0016765//transferase activity, transferring alkyl or aryl (other than methyl) groups;GO:0032550//purine ribonucleoside binding	GO:0003006//developmental process involved in reproduction;GO:0006355//regulation of transcription, DNA-templated;GO:0006772//thiamine metabolic process;GO:0009658//chloroplast organization;GO:0009668//plastid membrane organization;GO:0016072//rRNA metabolic process;GO:0031399//regulation of protein modification process;GO:0043623//cellular protein complex assembly	20.793
Unigene0098562	28.077	86.29	32.913	45.027	36.143	FZR3	PREDICTED: protein FIZZY-RELATED 3 [Vitis vinifera]	Genetic Information Processing	Folding, sorting and degradation	ko04120//Ubiquitin mediated proteolysis	K03364	-	-	GO:0000280//nuclear division;GO:0001558//regulation of cell growth;GO:0006305//DNA alkylation;GO:0006511//ubiquitin-dependent protein catabolic process;GO:0008283//cell proliferation;GO:0010564//regulation of cell cycle process;GO:0016458//gene silencing;GO:0032446//protein modification by small protein conjugation;GO:0034968//histone lysine methylation;GO:0035966//response to topologically incor…	86.29
Unigene0098820	2.097	11.923	5.257	5.757	4.357	BGAL3	PREDICTED: beta-galactosidase 5-like [Ziziphus jujuba]	-	-	-	-	GO:0005576//extracellular region	GO:0005488//binding;GO:0015925//galactosidase activity	GO:0006575//cellular modified amino acid metabolic process;GO:0006595//polyamine metabolic process;GO:0006725//cellular aromatic compound metabolic process;GO:0042546//cell wall biogenesis;GO:0044238//primary metabolic process;GO:0048509//regulation of meristem development;GO:0071555//cell wall organization	11.923
Unigene0106442	1.31	4.087	2.577	0.74	0.353	CYP90B1	PREDICTED: cytochrome P450 90B1 [Vitis vinifera]	Metabolism;Metabolism;Metabolism	Global and overview maps;Global and overview maps;Metabolism of terpenoids and polyketides	ko01100//Metabolic pathways;ko01110//Biosynthesis of secondary metabolites;ko00905//Brassinosteroid biosynthesis	K09587;K09587;K09587	GO:0031224//intrinsic component of membrane;GO:0043231//intracellular membrane-bounded organelle	GO:0008395//steroid hydroxylase activity;GO:0046906//tetrapyrrole binding;GO:0046914//transition metal ion binding	GO:0000902//cell morphogenesis;GO:0001101//response to acid chemical;GO:0009755//hormone-mediated signaling pathway;GO:0009965//leaf morphogenesis;GO:0016129//phytosteroid biosynthetic process	4.087
Unigene0109565	0.377	2.87	1.077	1.417	1.363	MSH4	MUTS-like protein 4 [Theobroma cacao]	-	-	-	-	GO:0000228//nuclear chromosome;GO:0005911//cell-cell junction;GO:0032300//mismatch repair complex	GO:0003690//double-stranded DNA binding;GO:0032550//purine ribonucleoside binding	GO:0000710//meiotic mismatch repair;GO:0000723//telomere maintenance;GO:0006310//DNA recombination;GO:0007059//chromosome segregation;GO:0010212//response to ionizing radiation;GO:0032844//regulation of homeostatic process;GO:0051726//regulation of cell cycle;GO:0070192//chromosome organization involved in meiotic cell cycle;GO:1902410//mitotic cytokinetic process	2.87
Unigene0109567	1.193	4.807	2.4	3.523	2.76	MSH4	PREDICTED: DNA mismatch repair protein MSH4 [Prunus mume]	-	-	-	-	GO:0000228//nuclear chromosome;GO:0005911//cell-cell junction;GO:0032300//mismatch repair complex	GO:0003690//double-stranded DNA binding;GO:0032550//purine ribonucleoside binding	GO:0000710//meiotic mismatch repair;GO:0000723//telomere maintenance;GO:0006310//DNA recombination;GO:0007059//chromosome segregation;GO:0010212//response to ionizing radiation;GO:0032844//regulation of homeostatic process;GO:0051726//regulation of cell cycle;GO:0070192//chromosome organization involved in meiotic cell cycle;GO:1902410//mitotic cytokinetic process	4.807
Unigene0111743	7.13	14.61	10.893	9.62	8.057	At3g28040	Leucine-rich receptor-like protein kinase family protein [Theobroma cacao]	-	-	-	-	GO:0031224//intrinsic component of membrane	GO:0004672//protein kinase activity;GO:0016628//oxidoreductase activity, acting on the CH-CH group of donors, NAD or NADP as acceptor;GO:0032550//purine ribonucleoside binding	GO:0006464//cellular protein modification process;GO:0006796//phosphate-containing compound metabolic process;GO:0009617//response to bacterium;GO:0009886//post-embryonic morphogenesis;GO:0044710//single-organism metabolic process;GO:0048437//floral organ development;GO:0050794//regulation of cellular process	14.61
Unigene0111959	51.373	78.483	46.563	34.983	35.933	PAT22	PREDICTED: probable protein S-acyltransferase 22 [Ziziphus jujuba]	-	-	-	-	GO:0012506//vesicle membrane;GO:0031224//intrinsic component of membrane	GO:0016409//palmitoyltransferase activity;GO:0046914//transition metal ion binding	GO:0000226//microtubule cytoskeleton organization;GO:0042546//cell wall biogenesis;GO:0048509//regulation of meristem development;GO:0071555//cell wall organization	78.483
Unigene0113764	0.067	1.88	0.587	0.36	0.063	chl1	PREDICTED: probable ATP-dependent DNA helicase DDX11 [Gossypium arboreum]	-	-	-	-	GO:0043231//intracellular membrane-bounded organelle	GO:0003676//nucleic acid binding;GO:0003678//DNA helicase activity;GO:0032550//purine ribonucleoside binding;GO:0042623//ATPase activity, coupled	GO:0000723//telomere maintenance;GO:0006260//DNA replication;GO:0010212//response to ionizing radiation;GO:0032392//DNA geometric change;GO:0032844//regulation of homeostatic process;GO:0033043//regulation of organelle organization;GO:0070192//chromosome organization involved in meiotic cell cycle	1.88
Unigene0118941	2.953	27.493	7.887	11.44	8.403	CHR24	PREDICTED: protein CHROMATIN REMODELING 24 [Vitis vinifera]	-	-	-	-	-	GO:0003676//nucleic acid binding;GO:0017111//nucleoside-triphosphatase activity;GO:0032550//purine ribonucleoside binding	GO:0003002//regionalization;GO:0003006//developmental process involved in reproduction;GO:0007049//cell cycle;GO:0009653//anatomical structure morphogenesis;GO:0009799//specification of symmetry;GO:0051052//regulation of DNA metabolic process	27.493
Unigene0119306	15.327	71.24	1.18	9.117	11.55	TMM	PREDICTED: protein TOO MANY MOUTHS [Ziziphus jujuba]	-	-	-	-	GO:0031224//intrinsic component of membrane	GO:0016628//oxidoreductase activity, acting on the CH-CH group of donors, NAD or NADP as acceptor;GO:0060089//molecular transducer activity	GO:0001101//response to acid chemical;GO:0006796//phosphate-containing compound metabolic process;GO:0008283//cell proliferation;GO:0009886//post-embryonic morphogenesis;GO:0044710//single-organism metabolic process;GO:0048437//floral organ development;GO:0050794//regulation of cellular process;GO:0051301//cell division	71.24

## Sheet: Table S7
Table S7 The detailed information on 10 DEGs in green module
id	BⅠ_RPKM	BⅡ_RPKM	BⅢ_RPKM	BⅣ_RPKM	BⅤ_RPKM	Symbol	Description	KEGG_A_class	KEGG_B_class	Pathway	K_ID	GO Component	GO Function	GO Process
Unigene0017686	4.617	6.5	13.697	6.147	6.083	PID	PREDICTED: protein kinase PINOID [Vitis vinifera]	-	-	-	-	GO:0044444//cytoplasmic part	GO:0004674//protein serine/threonine kinase activity;GO:0005515//protein binding;GO:0032550//purine ribonucleoside binding	GO:0000904//cell morphogenesis involved in differentiation;GO:0006464//cellular protein modification process;GO:0006796//phosphate-containing compound metabolic process;GO:0009630//gravitropism;GO:0009639//response to red or far red light;GO:0009755//hormone-mediated signaling pathway;GO:0009793//embryo development ending in seed dormancy;GO:0032535//regulation of cellular component size;GO:00434…
Unigene0020188	17.067	14.803	27.683	16.59	13.8	SOC1	SOC2 [Camellia sinensis]	-	-	-	-	GO:0043231//intracellular membrane-bounded organelle	GO:0001071//nucleic acid binding transcription factor activity;GO:0005515//protein binding	GO:0006886//intracellular protein transport;GO:0009409//response to cold;GO:0009909//regulation of flower development;GO:0010074//maintenance of meristem identity;GO:0010468//regulation of gene expression;GO:0034645//cellular macromolecule biosynthetic process;GO:0043479//pigment accumulation in tissues in response to UV light;GO:0048437//floral organ development
Unigene0042916	3.5	9.243	54.527	29.147	17.297	WOX4	PREDICTED: WUSCHEL-related homeobox 4 [Vitis vinifera]	-	-	-	-	GO:0043231//intracellular membrane-bounded organelle	GO:0001071//nucleic acid binding transcription factor activity;GO:0003677//DNA binding	GO:0010065//primary meristem tissue development;GO:0010468//regulation of gene expression;GO:0034645//cellular macromolecule biosynthetic process
Unigene0044353	2.733	3.81	6.14	4.21	3.447	CBL10	PREDICTED: calcineurin B-like protein 10 isoform X2 [Solanum pennellii]	-	-	-	-	GO:0005774//vacuolar membrane	GO:0046872//metal ion binding	GO:0006972//hyperosmotic response;GO:0009826//unidimensional cell growth;GO:0010959//regulation of metal ion transport;GO:0019932//second-messenger-mediated signaling;GO:0032844//regulation of homeostatic process;GO:0043479//pigment accumulation in tissues in response to UV light;GO:0045229//external encapsulating structure organization;GO:0048588//developmental cell growth
Unigene0050751	9.387	7.627	25.987	4.667	5.56	BIC1	protein BIC1-like [Cajanus cajan]	-	-	-	-	-	-	GO:0009411//response to UV;GO:0009812//flavonoid metabolic process
Unigene0053900	0.963	6.59	11.887	6.497	5.393	DOF5.6	PREDICTED: dof zinc finger protein DOF5.6 [Juglans regia]	-	-	-	-	GO:0043231//intracellular membrane-bounded organelle	GO:0001071//nucleic acid binding transcription factor activity;GO:0043169//cation binding	GO:0006355//regulation of transcription, DNA-templated;GO:0010065//primary meristem tissue development
Unigene0067852	30.937	39.99	96.837	51.393	38.677	PIN1A	PREDICTED: probable auxin efflux carrier component 1c [Vitis vinifera]	-	-	-	-	GO:0005618//cell wall;GO:0005911//cell-cell junction;GO:0016020//membrane;GO:0044424//intracellular part	-	GO:0009117//nucleotide metabolic process;GO:0009606//tropism;GO:0009639//response to red or far red light;GO:0009755//hormone-mediated signaling pathway;GO:0009793//embryo development ending in seed dormancy;GO:0009799//specification of symmetry;GO:0009933//meristem structural organization;GO:0009943//adaxial/abaxial axis specification;GO:0009965//leaf morphogenesis;GO:0010087//phloem or xylem hi…
Unigene0071512	6.197	7.663	15.53	7.137	7.147	Afg1l	ATPase, AFG1-like protein [Corchorus olitorius]	-	-	-	-	-	-	GO:0006089//lactate metabolic process;GO:0009411//response to UV;GO:0009812//flavonoid metabolic process;GO:0034285//response to disaccharide
Unigene0083573	4.973	13.473	65.337	35.543	26.477	TDR	PREDICTED: leucine-rich repeat receptor-like protein kinase TDR [Sesamum indicum]	-	-	-	-	GO:0031224//intrinsic component of membrane	GO:0004672//protein kinase activity;GO:0032550//purine ribonucleoside binding	GO:0001763//morphogenesis of a branching structure;GO:0006464//cellular protein modification process;GO:0006796//phosphate-containing compound metabolic process;GO:0009799//specification of symmetry;GO:0009933//meristem structural organization;GO:0009943//adaxial/abaxial axis specification;GO:0010065//primary meristem tissue development;GO:0010087//phloem or xylem histogenesis;GO:0048509//regulat…
Unigene0094682	25.317	47.78	116.477	66.85	60.3	KAI2	sigma factor sigB regulation protein rsbQ [Corchorus olitorius]	-	-	-	-	GO:0044444//cytoplasmic part	GO:0003824//catalytic activity	GO:0009411//response to UV;GO:0009639//response to red or far red light;GO:0009812//flavonoid metabolic process;GO:0034285//response to disaccharide

## Sheet: Table S8
Table S8 The detailed information on 10 DEGs in magenta module
id	BⅠ_RPKM	BⅡ_RPKM	BⅢ_RPKM	BⅣ_RPKM	BⅤ_RPKM	Symbol	Description	KEGG_A_class	KEGG_B_class	Pathway	K_ID	GO Component	GO Function	GO Process
Unigene0037067	46.75	2.713	6.843	42.147	73.667	LEAFY	LEAFY/LORICAULA-like protein [Camellia sinensis]	-	-	-	-	GO:0043231//intracellular membrane-bounded organelle	GO:0001071//nucleic acid binding transcription factor activity;GO:0003677//DNA binding;GO:0003682//chromatin binding;GO:0046983//protein dimerization activity	GO:0010074//maintenance of meristem identity;GO:0010468//regulation of gene expression;GO:0010476//gibberellin mediated signaling pathway;GO:0034645//cellular macromolecule biosynthetic process;GO:0090567//reproductive shoot system development
Unigene0042967	32.94	18.75	15.763	36.383	38.787	PIN6	PREDICTED: auxin efflux carrier component 6 [Vitis vinifera]	-	-	-	-	GO:0031224//intrinsic component of membrane	-	GO:0009755//hormone-mediated signaling pathway;GO:0009799//specification of symmetry;GO:0009933//meristem structural organization;GO:0048449//floral organ formation;GO:0060918//auxin transport
Unigene0049421	14.64	1.317	6.883	16.957	24.307	PAN	PREDICTED: transcription factor HBP-1b(c38) isoform X2 [Theobroma cacao]	Environmental Information Processing	Signal transduction	ko04075//Plant hormone signal transduction	K14431	GO:0043231//intracellular membrane-bounded organelle	GO:0003677//DNA binding	GO:0007165//signal transduction;GO:0010468//regulation of gene expression;GO:0034645//cellular macromolecule biosynthetic process;GO:0042221//response to chemical;GO:0048449//floral organ formation;GO:0048580//regulation of post-embryonic development
Unigene0062112	15.833	9.477	11.777	17.177	19.94	KAN2	PREDICTED: probable transcription factor KAN2 isoform X2 [Vitis vinifera]	-	-	-	-	GO:0043231//intracellular membrane-bounded organelle	GO:0001071//nucleic acid binding transcription factor activity;GO:0005488//binding	GO:0001101//response to acid chemical;GO:0009943//adaxial/abaxial axis specification;GO:0010468//regulation of gene expression;GO:0034645//cellular macromolecule biosynthetic process;GO:0048437//floral organ development;GO:0048869//cellular developmental process
Unigene0071257	3.153	1.76	2.983	4.08	4.657	WIP2	PREDICTED: zinc finger protein WIP2 [Vitis vinifera]	-	-	-	-	GO:0043231//intracellular membrane-bounded organelle	GO:0001071//nucleic acid binding transcription factor activity;GO:0043169//cation binding	GO:0000904//cell morphogenesis involved in differentiation;GO:0009664//plant-type cell wall organization;GO:0010468//regulation of gene expression;GO:0048467//gynoecium development
Unigene0084708	0.897	0	0.243	1	1.73	FT	flowering locus T [Camellia oleifera]	Organismal Systems	Environmental adaptation	ko04712//Circadian rhythm - plant	K16223	-	-	-
Unigene0097703	4.527	1.09	1.193	5.123	5.253	EMS1	PREDICTED: leucine-rich repeat receptor protein kinase EMS1 [Vitis vinifera]	-	-	-	-	GO:0031224//intrinsic component of membrane	GO:0004702//receptor signaling protein serine/threonine kinase activity;GO:0016628//oxidoreductase activity, acting on the CH-CH group of donors, NAD or NADP as acceptor;GO:0016791//phosphatase activity;GO:0032550//purine ribonucleoside binding	GO:0000280//nuclear division;GO:0001708//cell fate specification;GO:0009555//pollen development;GO:0009617//response to bacterium;GO:0009886//post-embryonic morphogenesis;GO:0032147//activation of protein kinase activity;GO:0044710//single-organism metabolic process;GO:0048437//floral organ development
Unigene0104091	9.223	5.377	8.587	24.33	27.627	SOBIR1	PREDICTED: leucine-rich repeat receptor-like serine/threonine/tyrosine-protein kinase SOBIR1 [Populus euphratica]	-	-	-	-	GO:0031224//intrinsic component of membrane	GO:0004674//protein serine/threonine kinase activity;GO:0004713//protein tyrosine kinase activity;GO:0032550//purine ribonucleoside binding	GO:0006468//protein phosphorylation;GO:0008219//cell death;GO:0009910//negative regulation of flower development;GO:0031347//regulation of defense response

## Sheet: Table S9
Table S9. Primers for Real Time PCR
Items	Gene Name	Gene type	Primer Sequence
1	GAPDH	Reference gene	F: CTGCTGCCCACTTGAAGGGT
			R: GCTGTGATGGAGTGCACGG
2	Unigene0084708(FT)	Target gene	F: GGGAAGTTACCAGTAGGGAAGT
			R: ATTCCCATTGATGGCCTCGG
3	Unigene0009932(GI)	Target gene	F: GAATTGCAGCCTTGGATCGC
			R: CATCAACGAGCATCCCGTCT
4	Unigene0001842(CO)	Target gene	F: CACCACCGCATCCCAATTCT
			R: CTTCGTCGATTGTTCGGTCG
5	Unigene0061063(PP2C)	Target gene	F: GCTCACATGTGGCGATGAAG
			R: GGACCAATCGGTTACCTCCT
6	Unigene0029553(IAA)	Target gene	F: GAGGCTGAGAAGGCTAGCAG
			R: CGAGCATCCAGTCTCCATCC
7	Unigene0006849(BIN2)	Target gene	F: GCACAAGGTTTTCCACCACC
			R: GGTAGACGAGCACTGGGTTC
8	Unigene0057789(FKF1)	Target gene	F: ATTTGCGATTGCGATCAGGTG
			R: TCCACGACGGTTTCTCCTCT
9	Unigene0046809(LHY)	Target gene	F: GGAAGAGCCAATAGAACCCG
			R: CTGCACCACTTGATGACTGG
10	Unigene0056977(CSNK2A)	Target gene	F: ACTTGTGGAGCCTAGGTTGT
			R: TGGAACAGCCAGACGTTGAT
11	Unigene0029529(CHS)	Target gene	F: TCAGCGGCCCAAACCTTTA
			R: ACATATTACCGTACTCACTTAGC
12	Unigene0098370(SVP1)	Target gene	F: ACCACAAGAACAAGGGCAGT
			R: ACCATGCCACCCCTCATATTC
13	Unigene0093623(GAI1)	Target gene	F: GGCTGATGTTGCTCAGAAGC
			R: CACGGATGTGACTGTGGAGG
14	Unigene0060623(FLC)	Target gene	F: CACCACCTTGTTCTCTGCCTT
			R: GAAGAGCCCTATGTGGACCAG
15	Unigene0044288（FD）	Target gene	F: ATCAGCGGCAGGAGTTTCAT
			R: TCCAATCAGCTTCACGCCAA
16	Unigene0077195(SOC1)	Target gene	F: GGGTGATTGTTTGGAGTCTTGC
			R: TCCTCTTCCTTCAATTGCTCGAT
